# Supplementary material for: Combined Analysis of Transcriptome and Metabolome Provides Insights in Response Mechanism under Heat Stress in Avocado (Persea americana Mill.)
Source: Int J Mol Sci. 2024 Sep 25;25(19):10312. doi: 10.3390/ijms251910312 (PMC11477099; doi:10.3390/ijms251910312)
Supplement: Supplementary file 1 [file ijms-25-10312-s001.zip › Supplementary Tables.xls]

## Sheet: Table S1 
Table S1. Plant heat stress experiment (35 ℃) leaf color difference instrument record
Period of time	Repeat	L value	a value	b value	c value	h value	Notes
0day	1	36.3	-7.16	11.66	13.69	121.54
	2	35.4	-6.57	10.8	12.64	121.32
	3	38.29	-8.82	15.6	17.92	119.48
1day	1	35.92	-7.05	10.97	13.04	122.72
	2	35.25	-6.77	9.82	11.93	124.59
	3	37.75	-8.49	14.51	16.82	120.33
2day	1	36.43	-7.66	13.12	15.19	120.26
	2	36.96	-8	13.8	15.95	120.08
	3	34.36	-6.72	9.72	11.82	124.65
3day	1	35.1	-6.95	9.95	12.14	124.96
	2	37.1	-8.09	13.67	15.89	120.63
	3	36.11	-6.72	11.57	13.38	120.13
4day	1	34.51	-6.7	9.78	11.86	124.4
	2	38.03	-8.2	15.28	17.34	118.21
	3	36.9	-8.1	13.78	15.99	120.44
5day	1	37.61	-7.67	14.97	16.82	117.13
	2	35.77	-7.23	11.94	13.96	121.19
	3	36.43	-6.77	12.41	14.14	118.6
6day	1	34.82	-6.62	10.57	12.47	122.03
	2	36.52	-7.6	13.48	15.48	119.42
	3	35.44	-6.91	11.71	13.6	120.53
7day	1	35.46	-6.71	11.34	13.18	120.6
	2	34.72	-6.44	10.18	12.04	122.31
	3	38.22	-8.19	15.35	17.4	118.08
8day	1	33.42	-6.24	9.38	11.27	123.63
	2	35.38	-6.92	11.84	13.71	120.31
	3	33.34	-3.17	8.84	9.05	110.49
9day	1	34.84	-6.55	10.87	12.69	121.09
	2	36	-7.03	13.03	14.8	118.34
	3	33.22	-5.93	8.75	10.56	124.12
10day	1	37.17	-6.54	13.87	15.34	115.25
	2	35.14	-6.68	11.92	13.66	119.27
	3	34.4	-6.4	9.94	11.83	122.78
11day	1	34.95	-6.7	10.98	12.86	121.38
	2	35.95	-6.84	12.99	14.68	117.78
	3	33.38	-5.99	8.69	10.55	124.6	Hass leaves did not turn yellow

## Sheet: Table S2
Table S2. Transcriptome sequencing data of 9 heat stress samples
Sample	H0_1	H0_2	H0_3	H1_1	H1_2	H1_3	H2_1	H2_2	H2_3
Clean_Reads	55576338	49647094	55008092	54117284	58827992	58487406	53360792	61588040	68902882
Q30	96.31	96.45	96.39	96.59	96.41	96.45	96.39	96.66	96.32
Total_Mapped	52302134 (94.11%)	46752613 (94.17%)	51784245 (94.14%)	50827137 (93.92%)	55117484 (93.69%)	54940964 (93.94%)	50143039 (93.97%)	57915733 (94.04%)	64530105 (93.65%)

## Sheet: Table S3
Common differential metabolites																																				Table S3. Statistics of the number of differentially expressed genes in different contrast groups of high temperature stress treatments
ID	name	mz	rt	exact_mass	ppm	formula	precursor_type	class	sub_class	KEGG	KEGG_Pathway	CAS	hmdb	library	level	posneg	HD0_1	HD0_2	HD0_3		HD1_1	HD1_2	HD1_3		HD2_1	HD2_2	HD2_3									sample		Up-regulated	Down-regulated	Total
M103T97	Isovaleric acid	103.075	96.8	102.068	1.70749	C5H10O2	[M+H]+	Fatty Acyls	Fatty acids and conjugates	C08262		503-74-2	HMDB0000718	BioDeepDB	2	pos	1.37082e+07	1.8877e+07	1.8078e+07	1.68877e+07	8.71837e+06	9.3294e+06	1.23742e+07	1.01406e+07	2.15149e+07	1.58741e+07	2.04762e+07	1.92884e+07								H0	H1	1409	1246	2655
M149T457	Phthalic acid	149.023	457	166.027	28.4116	C8H6O4	[M+H-H2O]+	Benzene and substituted derivatives	Benzoic acids and derivatives	C01606	Membrane transport	88-99-3/3198-29-6	HMDB0002107	MoNA	2	pos	4.06227e+07	4.70268e+07	4.90329e+07	4.55608e+07	3.37036e+07	3.33847e+07	3.91814e+07	3.54232e+07	4.58355e+07	4.04033e+07	4.36806e+07	4.33065e+07								H1	H2	311	262	573
M149T409	3-Methyladenine	149.023	409.3	149.07	1.43234	C6H7N5	[M]+	Imidazopyrimidines	Purines and purine derivatives	C00913		5142-23-4	HMDB0011600	BioDeepDB	2	pos	4.46451e+07	4.47175e+07	4.48434e+07	4.47353e+07	2.95299e+07	3.07373e+07	3.48209e+07	3.16961e+07	3.81917e+07	3.63474e+07	3.6026e+07	3.6855e+07
M377T255	Riboflavin	377.145	254.7	376.138	0.862121	C17H20N4O6	[M+H]+	Pteridines and derivatives	Alloxazines and isoalloxazines	C00255	Metabolism of cofactors and vitamins; Membrane transport	83-88-5	HMDB0000244	BioDeepDB	2	pos	1.94481e+07	3.03728e+07	3.04384e+07	2.67531e+07	1.42847e+07	1.63244e+07	1.87493e+07	1.64528e+07	3.94338e+07	4.20442e+07	3.57498e+07	3.90759e+07
M113T74	Uracil	113.034	74.1	112.027	2.44174	C4H4N2O2	[M+H]+	Diazines	Pyrimidines and pyrimidine derivatives	C00106	Metabolism of cofactors and vitamins; Metabolism of other amino acids; Nucleotide metabolism	66-22-8	HMDB0000300	BioDeepDB	2	pos	4.20146e+07	5.81416e+07	5.77684e+07	5.26415e+07	3.56437e+07	2.98885e+07	4.03491e+07	3.52938e+07	6.16916e+07	4.56599e+07	5.72554e+07	5.4869e+07
M161T231	3D-3,5_4-Trihydroxycyclohexane-1,2-dione	161.06	231.3	160.037	1.62797	C6H8O5	[M+H]+			C04287	Carbohydrate metabolism	949461-91-0		BioDeepDB	2	pos	5.72431e+07	8.12047e+07	7.98934e+07	7.27804e+07	4.65967e+07	4.06467e+07	5.55651e+07	4.76028e+07	8.32217e+07	5.83174e+07	7.98242e+07	7.37878e+07
M209T333_1	Sinapoyl aldehyde	209.081	333.3	208.074	0.0659588	C11H12O4	[M+H]+			C05610	Biosynthesis of other secondary metabolites	4206-58-0		BioDeepDB	2	pos	2.45965e+07	2.11809e+07	2.55277e+07	2.37683e+07	1.78361e+07	1.98869e+07	1.76696e+07	1.84642e+07	1.38164e+07	1.47351e+07	1.13972e+07	1.33162e+07
M259T599	3-Androstanol	259.242	599	276.245	15.5608	C19H32O	[M+H-H2O]+			C15638		7657-50-3 / NA		BioDeepDB	2	pos	7.95712e+07	8.11366e+07	8.22578e+07	8.09885e+07	6.1602e+07	6.05106e+07	6.63601e+07	6.28243e+07	9.09484e+07	7.17217e+07	8.85869e+07	8.37523e+07
M293T443	13(S)-HpOTrE	293.211	442.7	310.214	12.3616	C18H30O4	[M+H-H2O]+			C04785	Lipid metabolism	67597-26-6		BioDeepDB	2	pos	6.29233e+07	5.54741e+07	6.12514e+07	5.98829e+07	4.58316e+07	3.3921e+07	4.81612e+07	4.26379e+07	6.23364e+07	5.67212e+07	6.83319e+07	6.24632e+07
M332T55	5'-O-beta-D-Glucosylpyridoxine	332.132	54.6	331.127	3.94918	C14H21NO8	[M+H]+			C03996		26545-80-2		BioDeepDB	2	pos	1.39637e+09	2.27875e+09	1.87938e+09	1.8515e+09	9.69262e+08	1.12833e+09	1.15346e+09	1.08368e+09	2.81382e+09	1.56229e+09	2.50545e+09	2.29385e+09
M357T276	5-Amino-6-(5'-phosphoribitylamino)uracil	357.117	276.4	356.073	2.69235	C9H17N4O9P	[M+H]+	Organooxygen compounds	Carbohydrates and carbohydrate conjugates	C04454	Metabolism of cofactors and vitamins		HMDB0003841	BioDeepDB	2	pos	2.60555e+07	3.2047e+07	2.90213e+07	2.90413e+07	1.89133e+07	2.24981e+07	2.43508e+07	2.19207e+07	3.33846e+07	2.63725e+07	3.51882e+07	3.16484e+07
M299T73	4-(beta-D-Glucosyloxy)benzoate	299.074	73.4	300.084	9.44238	C13H16O8	[M-H]-	Benzene and substituted derivatives	Alcohols and polyols	C03993	Metabolism of cofactors and vitamins			MetaDNA	2	neg	6.20118e+07	4.45424e+07	4.64945e+07	5.10163e+07	3.19022e+07	3.53506e+07	2.05531e+07	2.92686e+07	6.86999e+07	5.69512e+07	5.52657e+07	6.03056e+07
M342T51	Trehalose	342.111	50.9	342.116	2.57774	C12H22O11	[M]-	Organooxygen compounds	Carbohydrates and carbohydrate conjugates	C01083	Carbohydrate metabolism; Membrane transport	99-20-7	HMDB0000975	BioDeepDB	2	neg	8.85083e+07	4.98203e+07	8.9839e+07	7.60559e+07	1.34041e+08	1.32839e+08	1.74722e+08	1.472e+08	1.03718e+08	1.12858e+08	1.02049e+08	1.06208e+08

## Sheet: Table S4
Table S4. Differentially expressed genes in H0vsH1
gene_id	HR0_vs_HR1_de	Chromosome	Start Site	End Site	Direction	Length	Name	GO	KEGG	eggNOG	eggNOG_Category	Swissprot	NR	BP	CC	MF	Pathway	gene_id
Hass.g10.30484	down	group10	10049945	10064282	-	3194	Hass.g10.30484	-	-	3GF62	S	sp|A8MQN2|LNK1_ARATH Protein LNK1 OS=Arabidopsis thaliana OX=3702 GN=LNK1 PE=1 SV=1	RWR93005.1 protein LNK1 [Cinnamomum micranthum f. kanehirae]	-	-	-	-
Hass.g06.22287	down	group6	28995293	28997739	+	1925	Hass.g06.22287	-	-	3GGWW	S	-	RWR73361.1 putative Tetratricopeptide repeat-like superfamily protein [Cinnamomum micranthum f. kanehirae]	-	-	-	-
Hass.g03.10206	up	group3	23985745	23986221	+	447	Hass.g03.10206	GO:0006950;GO:0008150;GO:0009266;GO:0009408;GO:0009628;GO:0009987;GO:0016043;GO:0022607;GO:0043933;GO:0044085;GO:0050896;GO:0051259;GO:0065003;GO:0071840	K13993	44QVY	O	sp|P27880|HSP12_MEDSA 18.2 kDa class I heat shock protein OS=Medicago sativa OX=3879 GN=HSP18.2 PE=2 SV=1	RWR97322.1 class I heat shock-like protein [Cinnamomum micranthum f. kanehirae]	GO:0006950//response to stress;GO:0008150//biological_process;GO:0009266//response to temperature stimulus;GO:0009408//response to heat;GO:0009628//response to abiotic stimulus;GO:0009987//cellular process;GO:0016043//cellular component organization;GO:0022607//cellular component assembly;GO:0043933//protein-containing complex subunit organization;GO:0044085//cellular component biogenesis;GO:0050…	-	-	ko04141(Protein processing in endoplasmic reticulum)
Hass.g04.16233	down	group4	72482165	72486063	-	720	Hass.g04.16233	-	K08912	3GAA5	C	sp|P27491|CB27_TOBAC Chlorophyll a-b binding protein 7, chloroplastic OS=Nicotiana tabacum OX=4097 GN=CAB7 PE=3 SV=1	RWR96143.1 Chlorophyll A-B binding protein [Cinnamomum micranthum f. kanehirae]	-	-	-	ko00196(Photosynthesis - antenna proteins)
Hass.g03.09985	down	group3	19211301	19212495	+	738	Hass.g03.09985	GO:0003674;GO:0005488;GO:0005515;GO:0005575;GO:0005622;GO:0005623;GO:0005737;GO:0006091;GO:0006950;GO:0008150;GO:0008152;GO:0009266;GO:0009314;GO:0009409;GO:0009416;GO:0009507;GO:0009526;GO:0009532;GO:0009534;GO:0009535;GO:0009536;GO:0009570;GO:0009579;GO:0009628;GO:0009637;GO:0009639;GO:0009642;GO:0009644;GO:0009645;GO:0009765;GO:0009768;GO:0009941;GO:0009987;GO:0010114;GO:0010218;GO:0010287;GO:…	K08907	3GC0P	C	sp|P12360|CB11_SOLLC Chlorophyll a-b binding protein 6A, chloroplastic OS=Solanum lycopersicum OX=4081 GN=CAB6A PE=2 SV=1	RWR83942.1 chlorophyll a-b binding protein 6A, chloroplastic-like protein [Cinnamomum micranthum f. kanehirae]	GO:0006091//generation of precursor metabolites and energy;GO:0006950//response to stress;GO:0008150//biological_process;GO:0008152//metabolic process;GO:0009266//response to temperature stimulus;GO:0009314//response to radiation;GO:0009409//response to cold;GO:0009416//response to light stimulus;GO:0009628//response to abiotic stimulus;GO:0009637//response to blue light;GO:0009639//response to r…	GO:0005575//cellular_component;GO:0005622//intracellular anatomical structure;GO:0005623//obsolete cell;GO:0005737//cytoplasm;GO:0009507//chloroplast;GO:0009526//plastid envelope;GO:0009532//plastid stroma;GO:0009534//chloroplast thylakoid;GO:0009535//chloroplast thylakoid membrane;GO:0009536//plastid;GO:0009570//chloroplast stroma;GO:0009579//thylakoid;GO:0009941//chloroplast envelope;GO:0010287…	GO:0003674//molecular_function;GO:0005488//binding;GO:0005515//protein binding;GO:0016168//chlorophyll binding;GO:0019904//protein domain specific binding;GO:0031409//pigment binding;GO:0043167//ion binding;GO:0043168//anion binding;GO:0046906//tetrapyrrole binding;GO:0048037//obsolete cofactor binding;GO:0097159//organic cyclic compound binding;GO:1901363//heterocyclic compound binding;	ko00196(Photosynthesis - antenna proteins)
Hass.g02.08591	down	group2	87926507	87936370	-	4056	Hass.g02.08591	GO:0003674;GO:0003676;GO:0003677;GO:0005488;GO:0006355;GO:0007154;GO:0007165;GO:0007623;GO:0008150;GO:0009314;GO:0009416;GO:0009628;GO:0009639;GO:0009889;GO:0009890;GO:0009892;GO:0009987;GO:0010017;GO:0010468;GO:0010556;GO:0010558;GO:0010605;GO:0010629;GO:0019219;GO:0019222;GO:0023052;GO:0031323;GO:0031324;GO:0031326;GO:0031327;GO:0045892;GO:0045934;GO:0048511;GO:0048519;GO:0048523;GO:0050789;GO:…	K12130	3G75E	K	sp|Q689G6|PRR95_ORYSJ Two-component response regulator-like PRR95 OS=Oryza sativa subsp. japonica OX=39947 GN=PRR95 PE=2 SV=1	RWR80843.1 two-component response regulator-like protein APRR5 isoform X1 [Cinnamomum micranthum f. kanehirae]	GO:0006355//regulation of transcription, DNA-templated;GO:0007154//cell communication;GO:0007165//signal transduction;GO:0007623//circadian rhythm;GO:0008150//biological_process;GO:0009314//response to radiation;GO:0009416//response to light stimulus;GO:0009628//response to abiotic stimulus;GO:0009639//response to red or far red light;GO:0009889//regulation of biosynthetic process;GO:0009890//neg…	-	GO:0003674//molecular_function;GO:0003676//nucleic acid binding;GO:0003677//DNA binding;GO:0005488//binding;GO:0097159//organic cyclic compound binding;GO:1901363//heterocyclic compound binding;	ko04712(Circadian rhythm - plant)
Hass.g03.12733	down	group3	69655296	69663689	+	1716	Hass.g03.12733	GO:0000003;GO:0003006;GO:0003674;GO:0003824;GO:0005575;GO:0005622;GO:0005623;GO:0005634;GO:0005737;GO:0006793;GO:0006796;GO:0006950;GO:0007275;GO:0008150;GO:0008152;GO:0009611;GO:0009791;GO:0009987;GO:0010154;GO:0010214;GO:0016301;GO:0016310;GO:0016740;GO:0016772;GO:0016773;GO:0022414;GO:0032501;GO:0032502;GO:0043226;GO:0043227;GO:0043229;GO:0043231;GO:0044237;GO:0044424;GO:0044464;GO:0047325;GO:…	K00913	3GG2C	F	sp|Q9SUG3|ITPK3_ARATH Inositol-tetrakisphosphate 1-kinase 3 OS=Arabidopsis thaliana OX=3702 GN=ITPK3 PE=1 SV=2	RWR77911.1 inositol-tetrakisphosphate 1-kinase 3-like protein isoform X1 [Cinnamomum micranthum f. kanehirae]	GO:0000003//reproduction;GO:0003006//developmental process involved in reproduction;GO:0006793//phosphorus metabolic process;GO:0006796//phosphate-containing compound metabolic process;GO:0006950//response to stress;GO:0007275//multicellular organism development;GO:0008150//biological_process;GO:0008152//metabolic process;GO:0009611//response to wounding;GO:0009791//post-embryonic development;GO:…	GO:0005575//cellular_component;GO:0005622//intracellular anatomical structure;GO:0005623//obsolete cell;GO:0005634//nucleus;GO:0005737//cytoplasm;GO:0043226//organelle;GO:0043227//membrane-bounded organelle;GO:0043229//intracellular organelle;GO:0043231//intracellular membrane-bounded organelle;GO:0044424//obsolete intracellular part;GO:0044464//obsolete cell part;	GO:0003674//molecular_function;GO:0003824//catalytic activity;GO:0016301//kinase activity;GO:0016740//transferase activity;GO:0016772//transferase activity, transferring phosphorus-containing groups;GO:0016773//phosphotransferase activity, alcohol group as acceptor;GO:0047325//inositol tetrakisphosphate 1-kinase activity;GO:0051765//inositol tetrakisphosphate kinase activity;GO:0051766//inositol …	ko04070(Phosphatidylinositol signaling system);ko00562(Inositol phosphate metabolism)
Hass.g12.33342	down	group12	26085650	26088683	+	528	Hass.g12.33342	GO:0000003;GO:0003006;GO:0003674;GO:0005488;GO:0005543;GO:0005575;GO:0005622;GO:0005623;GO:0005634;GO:0007275;GO:0008150;GO:0008289;GO:0008429;GO:0009314;GO:0009416;GO:0009628;GO:0009648;GO:0009791;GO:0009909;GO:0010228;GO:0010229;GO:0022414;GO:0032501;GO:0032502;GO:0040034;GO:0043167;GO:0043168;GO:0043226;GO:0043227;GO:0043229;GO:0043231;GO:0044424;GO:0044464;GO:0048367;GO:0048506;GO:0048509;GO:…	K16223	4JDHS	S	sp|Q93WI9|HD3A_ORYSJ Protein HEADING DATE 3A OS=Oryza sativa subsp. japonica OX=39947 GN=HD3A PE=1 SV=1	AFK91525.1 FT-like protein [Betula luminifera]	GO:0000003//reproduction;GO:0003006//developmental process involved in reproduction;GO:0007275//multicellular organism development;GO:0008150//biological_process;GO:0009314//response to radiation;GO:0009416//response to light stimulus;GO:0009628//response to abiotic stimulus;GO:0009648//photoperiodism;GO:0009791//post-embryonic development;GO:0009909//regulation of flower development;GO:0010228//…	GO:0005575//cellular_component;GO:0005622//intracellular anatomical structure;GO:0005623//obsolete cell;GO:0005634//nucleus;GO:0043226//organelle;GO:0043227//membrane-bounded organelle;GO:0043229//intracellular organelle;GO:0043231//intracellular membrane-bounded organelle;GO:0044424//obsolete intracellular part;GO:0044464//obsolete cell part;	GO:0003674//molecular_function;GO:0005488//binding;GO:0005543//phospholipid binding;GO:0008289//lipid binding;GO:0008429//phosphatidylethanolamine binding;GO:0043167//ion binding;GO:0043168//anion binding;	ko04712(Circadian rhythm - plant)
Hass.g09.29330	down	group9	39643739	39645328	+	1470	Hass.g09.29330	GO:0003674;GO:0005215;GO:0005345;GO:0006810;GO:0006863;GO:0008150;GO:0015205;GO:0015851;GO:0015853;GO:0015854;GO:0022857;GO:0051179;GO:0051234;GO:0055085;GO:0071702;GO:0071705;GO:0072530;GO:1904823	K06901	3GB4N	S	sp|Q9SRK7|AZG1_ARATH Adenine/guanine permease AZG1 OS=Arabidopsis thaliana OX=3702 GN=AZG1 PE=2 SV=1	RWR79022.1 Xanthine/uracil/vitamin C permease [Cinnamomum micranthum f. kanehirae]	GO:0006810//transport;GO:0006863//purine nucleobase transport;GO:0008150//biological_process;GO:0015851//nucleobase transport;GO:0015853//adenine transport;GO:0015854//guanine transport;GO:0051179//localization;GO:0051234//establishment of localization;GO:0055085//transmembrane transport;GO:0071702//organic substance transport;GO:0071705//nitrogen compound transport;GO:0072530//purine-containing …	-	GO:0003674//molecular_function;GO:0005215//transporter activity;GO:0005345//purine nucleobase transmembrane transporter activity;GO:0015205//nucleobase transmembrane transporter activity;GO:0022857//transmembrane transporter activity;	-
Hass.g03.10205	up	group3	23962419	23962895	+	447	Hass.g03.10205	GO:0006950;GO:0008150;GO:0009266;GO:0009408;GO:0009628;GO:0009987;GO:0016043;GO:0022607;GO:0043933;GO:0044085;GO:0050896;GO:0051259;GO:0065003;GO:0071840	K13993	44QVY	O	sp|P27880|HSP12_MEDSA 18.2 kDa class I heat shock protein OS=Medicago sativa OX=3879 GN=HSP18.2 PE=2 SV=1	RWR97322.1 class I heat shock-like protein [Cinnamomum micranthum f. kanehirae]	GO:0006950//response to stress;GO:0008150//biological_process;GO:0009266//response to temperature stimulus;GO:0009408//response to heat;GO:0009628//response to abiotic stimulus;GO:0009987//cellular process;GO:0016043//cellular component organization;GO:0022607//cellular component assembly;GO:0043933//protein-containing complex subunit organization;GO:0044085//cellular component biogenesis;GO:0050…	-	-	ko04141(Protein processing in endoplasmic reticulum)
Hass.g10.30450	down	group10	9510955	9512282	+	1211	Hass.g10.30450	GO:0003674;GO:0005488;GO:0005575;GO:0005622;GO:0005623;GO:0005737;GO:0006810;GO:0006811;GO:0006812;GO:0006873;GO:0006875;GO:0008150;GO:0009987;GO:0019725;GO:0030001;GO:0030003;GO:0042592;GO:0043167;GO:0043169;GO:0044424;GO:0044464;GO:0046872;GO:0046914;GO:0046916;GO:0048878;GO:0050801;GO:0051179;GO:0051234;GO:0055065;GO:0055076;GO:0055080;GO:0055082;GO:0065007;GO:0065008;GO:0098771	-	3GIBF	P	sp|O65657|HIP23_ARATH Heavy metal-associated isoprenylated plant protein 23 OS=Arabidopsis thaliana OX=3702 GN=HIPP23 PE=1 SV=1	RWR93042.1 Heavy metal-associated domain-containing protein [Cinnamomum micranthum f. kanehirae]	GO:0006810//transport;GO:0006811//ion transport;GO:0006812//cation transport;GO:0006873//cellular ion homeostasis;GO:0006875//cellular metal ion homeostasis;GO:0008150//biological_process;GO:0009987//cellular process;GO:0019725//cellular homeostasis;GO:0030001//metal ion transport;GO:0030003//cellular cation homeostasis;GO:0042592//homeostatic process;GO:0046916//cellular transition metal ion hom…	GO:0005575//cellular_component;GO:0005622//intracellular anatomical structure;GO:0005623//obsolete cell;GO:0005737//cytoplasm;GO:0044424//obsolete intracellular part;GO:0044464//obsolete cell part;	GO:0003674//molecular_function;GO:0005488//binding;GO:0043167//ion binding;GO:0043169//cation binding;GO:0046872//metal ion binding;GO:0046914//transition metal ion binding;	-
Hass.g01.03805	up	group1	94873486	94875589	+	1609	Hass.g01.03805	-	K07735	3KSGR	S	sp|B3QMC9|Y662_CHLP8 UPF0301 protein Cpar_0662 OS=Chlorobaculum parvum (strain DSM 263 / NCIMB 8327) OX=517417 GN=Cpar_0662 PE=3 SV=1	RWR95643.1 UPF0301 protein [Cinnamomum micranthum f. kanehirae]	-	-	-	-
Hass.g02.08924	up	group2	93845290	93845634	+	345	Hass.g02.08924	-	K13993	3GC1C	O	sp|P46516|HSP21_HELAN 17.9 kDa class II heat shock protein OS=Helianthus annuus OX=4232 GN=HSP17.9 PE=2 SV=1	RWR80559.1 class II heat shock-like protein [Cinnamomum micranthum f. kanehirae]	-	-	-	ko04141(Protein processing in endoplasmic reticulum)
Hass.g05.21243	down	group5	71456568	71457204	-	527	Hass.g05.21243	-	-	-	-	-	-	-	-	-	-
Hass.g02.08680	down	group2	89343751	89347969	+	1478	Hass.g02.08680	GO:0003674;GO:0005488;GO:0030246	-	3GF8Q	S	sp|Q9LN77|P2A12_ARATH F-box protein PP2-A12 OS=Arabidopsis thaliana OX=3702 GN=P2A12 PE=2 SV=1	RWR80762.1 F-box domain-containing protein [Cinnamomum micranthum f. kanehirae]	-	-	GO:0003674//molecular_function;GO:0005488//binding;GO:0030246//carbohydrate binding;	-
Hass.g02.08450	down	group2	85156612	85159928	-	885	Hass.g02.08450	GO:0003674;GO:0003700;GO:0005488;GO:0005515;GO:0006355;GO:0006950;GO:0008150;GO:0009266;GO:0009314;GO:0009408;GO:0009416;GO:0009628;GO:0009642;GO:0009644;GO:0009889;GO:0010468;GO:0010556;GO:0019219;GO:0019222;GO:0031323;GO:0031326;GO:0032268;GO:0042802;GO:0050789;GO:0050794;GO:0050896;GO:0051171;GO:0051246;GO:0051252;GO:0060255;GO:0065007;GO:0080090;GO:0140110;GO:1903506;GO:2000112;GO:2001141	K09419	3GAW5	K	sp|Q338B0|HFA2C_ORYSJ Heat stress transcription factor A-2c OS=Oryza sativa subsp. japonica OX=39947 GN=HSFA2C PE=1 SV=2	RWR80983.1 Heat shock factor HSF-type [Cinnamomum micranthum f. kanehirae]	GO:0006355//regulation of transcription, DNA-templated;GO:0006950//response to stress;GO:0008150//biological_process;GO:0009266//response to temperature stimulus;GO:0009314//response to radiation;GO:0009408//response to heat;GO:0009416//response to light stimulus;GO:0009628//response to abiotic stimulus;GO:0009642//response to light intensity;GO:0009644//response to high light intensity;GO:000988…	-	GO:0003674//molecular_function;GO:0003700//DNA-binding transcription factor activity;GO:0005488//binding;GO:0005515//protein binding;GO:0042802//identical protein binding;GO:0140110//transcription regulator activity;	-
Hass.g02.08925	up	group2	93858826	93859170	+	345	Hass.g02.08925	-	K13993	3GC1C	O	sp|O82013|HSP21_SOLPE 17.3 kDa class II heat shock protein OS=Solanum peruvianum OX=4082 PE=2 SV=1	RWR80559.1 class II heat shock-like protein [Cinnamomum micranthum f. kanehirae]	-	-	-	ko04141(Protein processing in endoplasmic reticulum)
Hass.g05.20947	up	group5	63929365	63934235	-	492	Hass.g05.20947	-	-	3GIT8	O	sp|Q9FR62|P23A_BRANA Co-chaperone protein p23-1 OS=Brassica napus OX=3708 GN=P23-1 PE=1 SV=1	RWR75904.1 putative HSP90 co-chaperone [Cinnamomum micranthum f. kanehirae]	-	-	-	-
Hass.g02.06155	down	group2	40947038	40950462	-	1166	Hass.g02.06155	GO:0005575;GO:0005622;GO:0005623;GO:0005737;GO:0030016;GO:0030017;GO:0030018;GO:0031674;GO:0043226;GO:0043228;GO:0043229;GO:0043232;GO:0043292;GO:0044422;GO:0044424;GO:0044444;GO:0044449;GO:0044464;GO:0099080;GO:0099081;GO:0099512	-	3GIXC	O	sp|B9KAB9|DNAJ_THENN Chaperone protein DnaJ OS=Thermotoga neapolitana (strain ATCC 49049 / DSM 4359 / NBRC 107923 / NS-E) OX=309803 GN=dnaJ PE=3 SV=1	RWR94233.1 dnaJ subfamily B member 3 isoform X1 [Cinnamomum micranthum f. kanehirae]	-	GO:0005575//cellular_component;GO:0005622//intracellular anatomical structure;GO:0005623//obsolete cell;GO:0005737//cytoplasm;GO:0030016//myofibril;GO:0030017//sarcomere;GO:0030018//Z disc;GO:0031674//I band;GO:0043226//organelle;GO:0043228//non-membrane-bounded organelle;GO:0043229//intracellular organelle;GO:0043232//intracellular non-membrane-bounded organelle;GO:0043292//contractile fiber;GO:…	-	-
Hass.g06.23869	up	group6	61487603	61488067	-	363	Hass.g06.23869	GO:0000302;GO:0005575;GO:0005622;GO:0005623;GO:0005737;GO:0005777;GO:0005782;GO:0006457;GO:0006950;GO:0006979;GO:0008150;GO:0009266;GO:0009408;GO:0009628;GO:0009987;GO:0031907;GO:0031974;GO:0042221;GO:0042579;GO:0043226;GO:0043227;GO:0043229;GO:0043231;GO:0043233;GO:0044422;GO:0044424;GO:0044438;GO:0044439;GO:0044444;GO:0044446;GO:0044464;GO:0050896;GO:0070013;GO:1901700	K13993	4JQ2M	O	sp|Q9FHQ3|HS157_ARATH 15.7 kDa heat shock protein, peroxisomal OS=Arabidopsis thaliana OX=3702 GN=HSP15.7 PE=2 SV=1	KAF3445187.1 hypothetical protein FNV43_RR14881 [Rhamnella rubrinervis]	GO:0000302//response to reactive oxygen species;GO:0006457//protein folding;GO:0006950//response to stress;GO:0006979//response to oxidative stress;GO:0008150//biological_process;GO:0009266//response to temperature stimulus;GO:0009408//response to heat;GO:0009628//response to abiotic stimulus;GO:0009987//cellular process;GO:0042221//response to chemical;GO:0050896//response to stimulus;GO:1901700…	GO:0005575//cellular_component;GO:0005622//intracellular anatomical structure;GO:0005623//obsolete cell;GO:0005737//cytoplasm;GO:0005777//peroxisome;GO:0005782//peroxisomal matrix;GO:0031907//microbody lumen;GO:0031974//membrane-enclosed lumen;GO:0042579//microbody;GO:0043226//organelle;GO:0043227//membrane-bounded organelle;GO:0043229//intracellular organelle;GO:0043231//intracellular membrane-b…	-	ko04141(Protein processing in endoplasmic reticulum)
Hass.g09.28840	up	group9	30409938	30415525	-	2377	Hass.g09.28840	GO:0005575;GO:0005622;GO:0005623;GO:0005886;GO:0008150;GO:0010336;GO:0016020;GO:0031982;GO:0042592;GO:0043226;GO:0043227;GO:0043229;GO:0044424;GO:0044464;GO:0048878;GO:0050801;GO:0055081;GO:0055088;GO:0065007;GO:0065008;GO:0071944;GO:0097708	-	4JGVF	E	sp|Q9SX20|PTR18_ARATH Protein NRT1/ PTR FAMILY 3.1 OS=Arabidopsis thaliana OX=3702 GN=NPF3.1 PE=2 SV=1	RWR79626.1 protein NRT1/ PTR FAMILY 3.1 [Cinnamomum micranthum f. kanehirae]	GO:0008150//biological_process;GO:0010336//gibberellic acid homeostasis;GO:0042592//homeostatic process;GO:0048878//chemical homeostasis;GO:0050801//ion homeostasis;GO:0055081//anion homeostasis;GO:0055088//lipid homeostasis;GO:0065007//biological regulation;GO:0065008//regulation of biological quality;	GO:0005575//cellular_component;GO:0005622//intracellular anatomical structure;GO:0005623//obsolete cell;GO:0005886//plasma membrane;GO:0016020//membrane;GO:0031982//vesicle;GO:0043226//organelle;GO:0043227//membrane-bounded organelle;GO:0043229//intracellular organelle;GO:0044424//obsolete intracellular part;GO:0044464//obsolete cell part;GO:0071944//cell periphery;GO:0097708//intracellular vesic…	-	-
Hass.g04.17756	up	group4	100709627	100726757	-	2300	Hass.g04.17756	-	-	3HWRR	S	sp|Q00653|NFKB2_HUMAN Nuclear factor NF-kappa-B p100 subunit OS=Homo sapiens OX=9606 GN=NFKB2 PE=1 SV=4	RWR88245.1 protein ACCELERATED CELL DEATH 6-like protein [Cinnamomum micranthum f. kanehirae]	-	-	-	-
Hass.g04.16622	up	group4	78768288	78769264	-	880	Hass.g04.16622	GO:0000302;GO:0003674;GO:0005488;GO:0005515;GO:0005575;GO:0005622;GO:0005623;GO:0005737;GO:0006355;GO:0006950;GO:0006979;GO:0006996;GO:0008150;GO:0009266;GO:0009295;GO:0009314;GO:0009408;GO:0009416;GO:0009507;GO:0009532;GO:0009536;GO:0009570;GO:0009628;GO:0009636;GO:0009642;GO:0009644;GO:0009657;GO:0009658;GO:0009889;GO:0009987;GO:0010035;GO:0010468;GO:0010556;GO:0016043;GO:0019219;GO:0019222;GO:…	K13993	3GCXW	O	sp|Q95661|HS21C_SOLLC Small heat shock protein, chloroplastic OS=Solanum lycopersicum OX=4081 GN=HSP21 PE=2 SV=1	RWR89572.1 heat shock 22K family protein [Cinnamomum micranthum f. kanehirae]	GO:0000302//response to reactive oxygen species;GO:0006355//regulation of transcription, DNA-templated;GO:0006950//response to stress;GO:0006979//response to oxidative stress;GO:0006996//organelle organization;GO:0008150//biological_process;GO:0009266//response to temperature stimulus;GO:0009314//response to radiation;GO:0009408//response to heat;GO:0009416//response to light stimulus;GO:0009628/…	GO:0005575//cellular_component;GO:0005622//intracellular anatomical structure;GO:0005623//obsolete cell;GO:0005737//cytoplasm;GO:0009295//nucleoid;GO:0009507//chloroplast;GO:0009532//plastid stroma;GO:0009536//plastid;GO:0009570//chloroplast stroma;GO:0032991//protein-containing complex;GO:0042644//chloroplast nucleoid;GO:0042646//plastid nucleoid;GO:0043226//organelle;GO:0043227//membrane-bounde…	GO:0003674//molecular_function;GO:0005488//binding;GO:0005515//protein binding;GO:0043621//protein self-association;	ko04141(Protein processing in endoplasmic reticulum)
Hass.g08.27256	down	group8	28882869	28888312	-	2756	Hass.g08.27256	GO:0003674;GO:0003676;GO:0003677;GO:0005488;GO:0006355;GO:0007154;GO:0007165;GO:0007623;GO:0008150;GO:0009314;GO:0009416;GO:0009628;GO:0009639;GO:0009889;GO:0009890;GO:0009892;GO:0009987;GO:0010017;GO:0010468;GO:0010556;GO:0010558;GO:0010605;GO:0010629;GO:0019219;GO:0019222;GO:0023052;GO:0031323;GO:0031324;GO:0031326;GO:0031327;GO:0045892;GO:0045934;GO:0048511;GO:0048519;GO:0048523;GO:0050789;GO:…	K12130	3G75E	K	sp|Q6LA42|APRR5_ARATH Two-component response regulator-like APRR5 OS=Arabidopsis thaliana OX=3702 GN=APRR5 PE=1 SV=2	RWR87706.1 two-component response regulator-like protein PRR95 [Cinnamomum micranthum f. kanehirae]	GO:0006355//regulation of transcription, DNA-templated;GO:0007154//cell communication;GO:0007165//signal transduction;GO:0007623//circadian rhythm;GO:0008150//biological_process;GO:0009314//response to radiation;GO:0009416//response to light stimulus;GO:0009628//response to abiotic stimulus;GO:0009639//response to red or far red light;GO:0009889//regulation of biosynthetic process;GO:0009890//neg…	-	GO:0003674//molecular_function;GO:0003676//nucleic acid binding;GO:0003677//DNA binding;GO:0005488//binding;GO:0097159//organic cyclic compound binding;GO:1901363//heterocyclic compound binding;	ko04712(Circadian rhythm - plant)
Hass.g02.08726	down	group2	90173451	90175430	-	1782	Hass.g02.08726	GO:0003674;GO:0003824;GO:0004497;GO:0005575;GO:0008150;GO:0008152;GO:0009058;GO:0016020;GO:0016491;GO:0016705;GO:0016709;GO:0019748;GO:0044550;GO:0055114	-	3G8WW	Q	sp|W8JMV1|CYT24_CATRO Cytochrome P450 76T24 OS=Catharanthus roseus OX=4058 GN=CYP76T24 PE=2 SV=1	RWR80712.1 geraniol 8-hydroxylase-like protein [Cinnamomum micranthum f. kanehirae]	GO:0008150//biological_process;GO:0008152//metabolic process;GO:0009058//biosynthetic process;GO:0019748//secondary metabolic process;GO:0044550//secondary metabolite biosynthetic process;GO:0055114//obsolete oxidation-reduction process;	GO:0005575//cellular_component;GO:0016020//membrane;	GO:0003674//molecular_function;GO:0003824//catalytic activity;GO:0004497//monooxygenase activity;GO:0016491//oxidoreductase activity;GO:0016705//oxidoreductase activity, acting on paired donors, with incorporation or reduction of molecular oxygen;GO:0016709//oxidoreductase activity, acting on paired donors, with incorporation or reduction of molecular oxygen, NAD(P)H as one donor, and incorporati…	-
Hass.g04.14976	up	group4	36438942	36440752	+	1468	Hass.g04.14976	GO:0001101;GO:0003674;GO:0005215;GO:0005372;GO:0005575;GO:0005623;GO:0005886;GO:0005887;GO:0006810;GO:0006811;GO:0006833;GO:0008150;GO:0009719;GO:0009725;GO:0009737;GO:0010033;GO:0015250;GO:0015267;GO:0015318;GO:0016020;GO:0016021;GO:0022803;GO:0022838;GO:0022857;GO:0031224;GO:0031226;GO:0033993;GO:0034220;GO:0042044;GO:0042221;GO:0044425;GO:0044459;GO:0044464;GO:0050896;GO:0051179;GO:0051234;GO:…	K09872	3HTB9	G	sp|Q9ZVX8|PIP28_ARATH Probable aquaporin PIP2-8 OS=Arabidopsis thaliana OX=3702 GN=PIP2-8 PE=1 SV=1	RWR90711.1 putative aquaporin PIP2-8 [Cinnamomum micranthum f. kanehirae]	GO:0001101//response to acid chemical;GO:0006810//transport;GO:0006811//ion transport;GO:0006833//water transport;GO:0008150//biological_process;GO:0009719//response to endogenous stimulus;GO:0009725//response to hormone;GO:0009737//response to abscisic acid;GO:0010033//response to organic substance;GO:0033993//response to lipid;GO:0034220//ion transmembrane transport;GO:0042044//fluid transport;…	GO:0005575//cellular_component;GO:0005623//obsolete cell;GO:0005886//plasma membrane;GO:0005887//integral component of plasma membrane;GO:0016020//membrane;GO:0016021//integral component of membrane;GO:0031224//intrinsic component of membrane;GO:0031226//intrinsic component of plasma membrane;GO:0044425//obsolete membrane part;GO:0044459//obsolete plasma membrane part;GO:0044464//obsolete cell pa…	GO:0003674//molecular_function;GO:0005215//transporter activity;GO:0005372//water transmembrane transporter activity;GO:0015250//water channel activity;GO:0015267//channel activity;GO:0015318//inorganic molecular entity transmembrane transporter activity;GO:0022803//passive transmembrane transporter activity;GO:0022838//channel activity;GO:0022857//transmembrane transporter activity;	-
Hass.g08.26480	down	group8	2416098	2422418	-	2620	Hass.g08.26480	GO:0005575;GO:0005622;GO:0005623;GO:0005634;GO:0008150;GO:0043226;GO:0043227;GO:0043229;GO:0043231;GO:0044424;GO:0044464;GO:0048519;GO:0048579;GO:0048580;GO:0048581;GO:0048583;GO:0048585;GO:0048586;GO:0050789;GO:0050793;GO:0051093;GO:0051239;GO:0051241;GO:0065007;GO:2000026;GO:2000028;GO:2000241;GO:2000242	K12129	3G8UI	K	sp|Q0D3B6|PRR37_ORYSJ Two-component response regulator-like PRR37 OS=Oryza sativa subsp. japonica OX=39947 GN=PRR37 PE=2 SV=1	RWR76899.1 two-component response regulator-like protein PRR37 [Cinnamomum micranthum f. kanehirae]	GO:0008150//biological_process;GO:0048519//negative regulation of biological process;GO:0048579//negative regulation of long-day photoperiodism, flowering;GO:0048580//regulation of post-embryonic development;GO:0048581//negative regulation of post-embryonic development;GO:0048583//regulation of response to stimulus;GO:0048585//negative regulation of response to stimulus;GO:0048586//regulation of …	GO:0005575//cellular_component;GO:0005622//intracellular anatomical structure;GO:0005623//obsolete cell;GO:0005634//nucleus;GO:0043226//organelle;GO:0043227//membrane-bounded organelle;GO:0043229//intracellular organelle;GO:0043231//intracellular membrane-bounded organelle;GO:0044424//obsolete intracellular part;GO:0044464//obsolete cell part;	-	ko04712(Circadian rhythm - plant)
Hass.g01.04156	down	group1	100453666	100469284	+	4406	Hass.g01.04156	GO:0000003;GO:0000302;GO:0003006;GO:0005575;GO:0005622;GO:0005623;GO:0005634;GO:0005654;GO:0005737;GO:0006355;GO:0006950;GO:0006979;GO:0007275;GO:0007623;GO:0008150;GO:0009266;GO:0009314;GO:0009409;GO:0009416;GO:0009628;GO:0009636;GO:0009637;GO:0009639;GO:0009791;GO:0009889;GO:0009908;GO:0010035;GO:0010218;GO:0010378;GO:0010468;GO:0010556;GO:0019219;GO:0019222;GO:0022414;GO:0031323;GO:0031326;GO:…	K12124	3KM0T	S	sp|Q9AWL7|GIGAN_ORYSJ Protein GIGANTEA OS=Oryza sativa subsp. japonica OX=39947 GN=GI PE=2 SV=2	RWR77531.1 protein GIGANTEA [Cinnamomum micranthum f. kanehirae]	GO:0000003//reproduction;GO:0000302//response to reactive oxygen species;GO:0003006//developmental process involved in reproduction;GO:0006355//regulation of transcription, DNA-templated;GO:0006950//response to stress;GO:0006979//response to oxidative stress;GO:0007275//multicellular organism development;GO:0007623//circadian rhythm;GO:0008150//biological_process;GO:0009266//response to temperatu…	GO:0005575//cellular_component;GO:0005622//intracellular anatomical structure;GO:0005623//obsolete cell;GO:0005634//nucleus;GO:0005654//nucleoplasm;GO:0005737//cytoplasm;GO:0031974//membrane-enclosed lumen;GO:0031981//nuclear lumen;GO:0043226//organelle;GO:0043227//membrane-bounded organelle;GO:0043229//intracellular organelle;GO:0043231//intracellular membrane-bounded organelle;GO:0043233//organ…	-	ko04712(Circadian rhythm - plant)
Hass.g01.02241	down	group1	60622368	60630623	-	1754	Hass.g01.02241	-	-	3GFUT	-	-	RWR84716.1 putative Actin-binding LIM protein 1 [Cinnamomum micranthum f. kanehirae]	-	-	-	-
Hass.g05.19814	down	group5	43041516	43056116	+	3521	Hass.g05.19814	GO:0003674;GO:0005488;GO:0005515;GO:0005575;GO:0005622;GO:0005623;GO:0005737;GO:0006091;GO:0008150;GO:0008152;GO:0009314;GO:0009416;GO:0009503;GO:0009507;GO:0009517;GO:0009521;GO:0009523;GO:0009526;GO:0009532;GO:0009534;GO:0009535;GO:0009536;GO:0009570;GO:0009579;GO:0009628;GO:0009637;GO:0009639;GO:0009765;GO:0009768;GO:0009783;GO:0009941;GO:0009987;GO:0010114;GO:0010196;GO:0010207;GO:0010218;GO:…	K08916	3GBY6	C	sp|Q9XF89|CB5_ARATH Chlorophyll a-b binding protein CP26, chloroplastic OS=Arabidopsis thaliana OX=3702 GN=LHCB5 PE=1 SV=1	RWR92723.1 chlorophyll a-b binding protein CP26, chloroplastic [Cinnamomum micranthum f. kanehirae]	GO:0006091//generation of precursor metabolites and energy;GO:0008150//biological_process;GO:0008152//metabolic process;GO:0009314//response to radiation;GO:0009416//response to light stimulus;GO:0009628//response to abiotic stimulus;GO:0009637//response to blue light;GO:0009639//response to red or far red light;GO:0009765//photosynthesis, light harvesting;GO:0009768//photosynthesis, light harves…	GO:0005575//cellular_component;GO:0005622//intracellular anatomical structure;GO:0005623//obsolete cell;GO:0005737//cytoplasm;GO:0009503//thylakoid light-harvesting complex;GO:0009507//chloroplast;GO:0009517//PSII associated light-harvesting complex II;GO:0009521//photosystem;GO:0009523//photosystem II;GO:0009526//plastid envelope;GO:0009532//plastid stroma;GO:0009534//chloroplast thylakoid;GO:00…	GO:0003674//molecular_function;GO:0005488//binding;GO:0005515//protein binding;GO:0016168//chlorophyll binding;GO:0019904//protein domain specific binding;GO:0031409//pigment binding;GO:0043167//ion binding;GO:0043168//anion binding;GO:0046906//tetrapyrrole binding;GO:0048037//obsolete cofactor binding;GO:0097159//organic cyclic compound binding;GO:1901363//heterocyclic compound binding;	ko00196(Photosynthesis - antenna proteins)
Hass.g06.24065	up	group6	64749506	64749976	+	471	Hass.g06.24065	-	K13993	3GHWT	O	sp|P27396|HSP11_DAUCA 17.8 kDa class I heat shock protein OS=Daucus carota OX=4039 PE=3 SV=1	RWR89851.1 putative small heat shock protein [Cinnamomum micranthum f. kanehirae]	-	-	-	ko04141(Protein processing in endoplasmic reticulum)
Hass.g11.32188	up	group11	21273162	21275124	-	349	Hass.g11.32188	-	-	-	-	-	-	-	-	-	-
Hass.g03.10216	up	group3	24124481	24131938	-	513	Hass.g03.10216	-	K13993	4JRX3	O	sp|P27396|HSP11_DAUCA 17.8 kDa class I heat shock protein OS=Daucus carota OX=4039 PE=3 SV=1	RWR97331.1 class I heat shock-like protein [Cinnamomum micranthum f. kanehirae]	-	-	-	ko04141(Protein processing in endoplasmic reticulum)
Hass.g05.18818	down	group5	26209676	26212983	+	2422	Hass.g05.18818	-	-	44GXQ	-	-	RWR77901.1 tunicamycin induced 1 [Cinnamomum micranthum f. kanehirae]	-	-	-	-
Hass.g04.14260	down	group4	20303496	20309924	-	1712	Hass.g04.14260	GO:0000003;GO:0000976;GO:0000981;GO:0001046;GO:0001047;GO:0001067;GO:0001228;GO:0003006;GO:0003674;GO:0003676;GO:0003677;GO:0003690;GO:0003700;GO:0005488;GO:0005575;GO:0005622;GO:0005623;GO:0005634;GO:0006139;GO:0006351;GO:0006355;GO:0006357;GO:0006366;GO:0006725;GO:0006807;GO:0007275;GO:0007276;GO:0008150;GO:0008152;GO:0009058;GO:0009059;GO:0009555;GO:0009653;GO:0009888;GO:0009889;GO:0009891;GO:…	-	3GB9W	K	sp|D0PX88|RHL1_LOTJA bHLH transcription factor RHL1 OS=Lotus japonicus OX=34305 GN=RHL1 PE=2 SV=1	RWR91141.1 transcription factor bHLH66 [Cinnamomum micranthum f. kanehirae]	GO:0000003//reproduction;GO:0003006//developmental process involved in reproduction;GO:0006139//nucleobase-containing compound metabolic process;GO:0006351//transcription, DNA-templated;GO:0006355//regulation of transcription, DNA-templated;GO:0006357//regulation of transcription by RNA polymerase II;GO:0006366//transcription by RNA polymerase II;GO:0006725//cellular aromatic compound metabolic p…	GO:0005575//cellular_component;GO:0005622//intracellular anatomical structure;GO:0005623//obsolete cell;GO:0005634//nucleus;GO:0043226//organelle;GO:0043227//membrane-bounded organelle;GO:0043229//intracellular organelle;GO:0043231//intracellular membrane-bounded organelle;GO:0044424//obsolete intracellular part;GO:0044464//obsolete cell part;	GO:0000976//transcription cis-regulatory region binding;GO:0000981//DNA-binding transcription factor activity, RNA polymerase II-specific;GO:0001046//core promoter sequence-specific DNA binding;GO:0001047//core promoter sequence-specific DNA binding;GO:0001067//transcription regulatory region nucleic acid binding;GO:0001228//DNA-binding transcription activator activity, RNA polymerase II-specific…	-
Hass.g03.10865	down	group3	39244785	39246670	-	1734	Hass.g03.10865	-	-	3GGWW	S	-	RWR73361.1 putative Tetratricopeptide repeat-like superfamily protein [Cinnamomum micranthum f. kanehirae]	-	-	-	-
Hass.g04.13918	up	group4	3903290	3905980	-	600	Hass.g04.13918	-	-	-	-	-	RWR76665.1 something about silencing protein 10 [Cinnamomum micranthum f. kanehirae]	-	-	-	-
Hass.g03.10524	down	group3	31691869	31696749	+	1503	Hass.g03.10524	GO:0003674;GO:0003824;GO:0004553;GO:0005575;GO:0005622;GO:0005623;GO:0005737;GO:0005773;GO:0005777;GO:0008150;GO:0008152;GO:0008422;GO:0009628;GO:0009812;GO:0015926;GO:0016787;GO:0016798;GO:0042440;GO:0042579;GO:0043226;GO:0043227;GO:0043229;GO:0043231;GO:0044424;GO:0044444;GO:0044464;GO:0046283;GO:0050896;GO:0071704;GO:0080167;GO:1901135;GO:1901657	K01188	3GEM1	G	sp|Q60DX8|BGL22_ORYSJ Beta-glucosidase 22 OS=Oryza sativa subsp. japonica OX=39947 GN=BGLU22 PE=2 SV=1	RWR95281.1 Glycoside hydrolase [Cinnamomum micranthum f. kanehirae]	GO:0008150//biological_process;GO:0008152//metabolic process;GO:0009628//response to abiotic stimulus;GO:0009812//flavonoid metabolic process;GO:0042440//pigment metabolic process;GO:0046283//anthocyanin-containing compound metabolic process;GO:0050896//response to stimulus;GO:0071704//organic substance metabolic process;GO:0080167//response to karrikin;GO:1901135//carbohydrate derivative metabol…	GO:0005575//cellular_component;GO:0005622//intracellular anatomical structure;GO:0005623//obsolete cell;GO:0005737//cytoplasm;GO:0005773//vacuole;GO:0005777//peroxisome;GO:0042579//microbody;GO:0043226//organelle;GO:0043227//membrane-bounded organelle;GO:0043229//intracellular organelle;GO:0043231//intracellular membrane-bounded organelle;GO:0044424//obsolete intracellular part;GO:0044444//obsole…	GO:0003674//molecular_function;GO:0003824//catalytic activity;GO:0004553//hydrolase activity, hydrolyzing O-glycosyl compounds;GO:0008422//beta-glucosidase activity;GO:0015926//glucosidase activity;GO:0016787//hydrolase activity;GO:0016798//hydrolase activity, acting on glycosyl bonds;	ko00500(Starch and sucrose metabolism);ko00460(Cyanoamino acid metabolism)
Hass.g01.01476	down	group1	46995368	46997537	-	1219	Hass.g01.01476	GO:0001101;GO:0003674;GO:0005198;GO:0005488;GO:0005515;GO:0005575;GO:0005622;GO:0005623;GO:0005737;GO:0006091;GO:0006950;GO:0008150;GO:0008152;GO:0009314;GO:0009416;GO:0009507;GO:0009526;GO:0009532;GO:0009534;GO:0009535;GO:0009536;GO:0009570;GO:0009579;GO:0009628;GO:0009635;GO:0009636;GO:0009642;GO:0009644;GO:0009719;GO:0009725;GO:0009737;GO:0009765;GO:0009768;GO:0009769;GO:0009941;GO:0009987;GO:…	K08914	4JNB1	C	sp|P27489|CB23_SOLLC Chlorophyll a-b binding protein 13, chloroplastic OS=Solanum lycopersicum OX=4081 GN=CAB13 PE=1 SV=1	RWR84447.1 chlorophyll a-b binding protein 13, chloroplastic [Cinnamomum micranthum f. kanehirae]	GO:0001101//response to acid chemical;GO:0006091//generation of precursor metabolites and energy;GO:0006950//response to stress;GO:0008150//biological_process;GO:0008152//metabolic process;GO:0009314//response to radiation;GO:0009416//response to light stimulus;GO:0009628//response to abiotic stimulus;GO:0009635//response to herbicide;GO:0009636//response to toxic substance;GO:0009642//response t…	GO:0005575//cellular_component;GO:0005622//intracellular anatomical structure;GO:0005623//obsolete cell;GO:0005737//cytoplasm;GO:0009507//chloroplast;GO:0009526//plastid envelope;GO:0009532//plastid stroma;GO:0009534//chloroplast thylakoid;GO:0009535//chloroplast thylakoid membrane;GO:0009536//plastid;GO:0009570//chloroplast stroma;GO:0009579//thylakoid;GO:0009941//chloroplast envelope;GO:0010287…	GO:0003674//molecular_function;GO:0005198//structural molecule activity;GO:0005488//binding;GO:0005515//protein binding;GO:0016168//chlorophyll binding;GO:0019904//protein domain specific binding;GO:0031409//pigment binding;GO:0043167//ion binding;GO:0043168//anion binding;GO:0046906//tetrapyrrole binding;GO:0048037//obsolete cofactor binding;GO:0097159//organic cyclic compound binding;GO:1901363…	ko00196(Photosynthesis - antenna proteins)
Hass.g02.06216	down	group2	41944960	41947290	+	1604	Hass.g02.06216	GO:0000003;GO:0003006;GO:0003674;GO:0003700;GO:0006355;GO:0007275;GO:0008150;GO:0009555;GO:0009790;GO:0009791;GO:0009793;GO:0009889;GO:0010154;GO:0010468;GO:0010556;GO:0019219;GO:0019222;GO:0022414;GO:0031323;GO:0031326;GO:0032501;GO:0032502;GO:0048229;GO:0048316;GO:0048608;GO:0048731;GO:0048856;GO:0050789;GO:0050794;GO:0051171;GO:0051252;GO:0060255;GO:0061458;GO:0065007;GO:0080090;GO:0140110;GO:…	-	3GFNI	K	sp|Q9SA80|WRK14_ARATH Probable WRKY transcription factor 14 OS=Arabidopsis thaliana OX=3702 GN=WRKY14 PE=2 SV=2	RWR94294.1 DNA-binding WRKY [Cinnamomum micranthum f. kanehirae]	GO:0000003//reproduction;GO:0003006//developmental process involved in reproduction;GO:0006355//regulation of transcription, DNA-templated;GO:0007275//multicellular organism development;GO:0008150//biological_process;GO:0009555//pollen development;GO:0009790//embryo development;GO:0009791//post-embryonic development;GO:0009793//embryo development ending in seed dormancy;GO:0009889//regulation of …	-	GO:0003674//molecular_function;GO:0003700//DNA-binding transcription factor activity;GO:0140110//transcription regulator activity;	-
Hass.g04.14433	down	group4	23954899	23957004	+	1353	Hass.g04.14433	GO:0003674;GO:0003824;GO:0005575;GO:0005622;GO:0005623;GO:0005737;GO:0005829;GO:0006725;GO:0008150;GO:0008152;GO:0008374;GO:0009058;GO:0009698;GO:0009699;GO:0009808;GO:0009809;GO:0009889;GO:0009891;GO:0009893;GO:0009962;GO:0009963;GO:0009987;GO:0010252;GO:0016020;GO:0016740;GO:0016746;GO:0016747;GO:0019222;GO:0019438;GO:0019748;GO:0042592;GO:0044237;GO:0044249;GO:0044424;GO:0044444;GO:0044464;GO:…	K13065	3GDPH	S	sp|Q8GSM7|HST_TOBAC Shikimate O-hydroxycinnamoyltransferase OS=Nicotiana tabacum OX=4097 GN=HST PE=1 SV=1	RWR91258.1 shikimate O-hydroxycinnamoyltransferase-like protein [Cinnamomum micranthum f. kanehirae]	GO:0006725//cellular aromatic compound metabolic process;GO:0008150//biological_process;GO:0008152//metabolic process;GO:0009058//biosynthetic process;GO:0009698//phenylpropanoid metabolic process;GO:0009699//phenylpropanoid biosynthetic process;GO:0009808//lignin metabolic process;GO:0009809//lignin biosynthetic process;GO:0009889//regulation of biosynthetic process;GO:0009891//positive regulati…	GO:0005575//cellular_component;GO:0005622//intracellular anatomical structure;GO:0005623//obsolete cell;GO:0005737//cytoplasm;GO:0005829//cytosol;GO:0016020//membrane;GO:0044424//obsolete intracellular part;GO:0044444//obsolete cytoplasmic part;GO:0044464//obsolete cell part;	GO:0003674//molecular_function;GO:0003824//catalytic activity;GO:0008374//O-acyltransferase activity;GO:0016740//transferase activity;GO:0016746//acyltransferase activity;GO:0016747//acyltransferase activity, transferring groups other than amino-acyl groups;GO:0047172//shikimate O-hydroxycinnamoyltransferase activity;GO:0047205//quinate O-hydroxycinnamoyltransferase activity;GO:0050734//hydroxyci…	ko00945(Stilbenoid, diarylheptanoid and gingerol biosynthesis);ko00941(Flavonoid biosynthesis);ko00940(Phenylpropanoid biosynthesis)
Hass.g05.18867	up	group5	26796998	26803708	-	2287	Hass.g05.18867	GO:0000302;GO:0006950;GO:0006979;GO:0008150;GO:0009266;GO:0009314;GO:0009408;GO:0009416;GO:0009628;GO:0009636;GO:0009642;GO:0009644;GO:0010035;GO:0042221;GO:0042493;GO:0042542;GO:0046677;GO:0050896;GO:1901700	-	3KMGQ	M	sp|Q9LMU1|EGY3_ARATH Probable zinc metallopeptidase EGY3, chloroplastic OS=Arabidopsis thaliana OX=3702 GN=EGY3 PE=1 SV=1	RWR77934.1 putative zinc metallopeptidase EGY3, chloroplastic [Cinnamomum micranthum f. kanehirae]	GO:0000302//response to reactive oxygen species;GO:0006950//response to stress;GO:0006979//response to oxidative stress;GO:0008150//biological_process;GO:0009266//response to temperature stimulus;GO:0009314//response to radiation;GO:0009408//response to heat;GO:0009416//response to light stimulus;GO:0009628//response to abiotic stimulus;GO:0009636//response to toxic substance;GO:0009642//response…	-	-	-
Hass.g05.20141	down	group5	48171244	48174036	-	2716	Hass.g05.20141	GO:0000003;GO:0003006;GO:0003674;GO:0003676;GO:0003677;GO:0003700;GO:0005488;GO:0006355;GO:0007275;GO:0008150;GO:0009653;GO:0009719;GO:0009725;GO:0009733;GO:0009790;GO:0009791;GO:0009793;GO:0009889;GO:0009965;GO:0009987;GO:0010016;GO:0010033;GO:0010154;GO:0010468;GO:0010556;GO:0019219;GO:0019222;GO:0022414;GO:0030154;GO:0031323;GO:0031326;GO:0032501;GO:0032502;GO:0040034;GO:0042221;GO:0045962;GO:…	-	3GAI7	K	sp|Q9MAH8|TCP3_ARATH Transcription factor TCP3 OS=Arabidopsis thaliana OX=3702 GN=TCP3 PE=1 SV=1	RWR97476.1 transcription factor TCP4 [Cinnamomum micranthum f. kanehirae]	GO:0000003//reproduction;GO:0003006//developmental process involved in reproduction;GO:0006355//regulation of transcription, DNA-templated;GO:0007275//multicellular organism development;GO:0008150//biological_process;GO:0009653//anatomical structure morphogenesis;GO:0009719//response to endogenous stimulus;GO:0009725//response to hormone;GO:0009733//response to auxin;GO:0009790//embryo developmen…	-	GO:0003674//molecular_function;GO:0003676//nucleic acid binding;GO:0003677//DNA binding;GO:0003700//DNA-binding transcription factor activity;GO:0005488//binding;GO:0097159//organic cyclic compound binding;GO:0140110//transcription regulator activity;GO:1901363//heterocyclic compound binding;	-
Hass.g01.02707	up	group1	73135619	73136594	+	442	Hass.g01.02707	GO:0008150;GO:0009314;GO:0009416;GO:0009628;GO:0009719;GO:0009725;GO:0009733;GO:0010033;GO:0042221;GO:0050896	K14487	3G8VB	S	sp|O82333|GH31_ARATH Probable indole-3-acetic acid-amido synthetase GH3.1 OS=Arabidopsis thaliana OX=3702 GN=GH3.1 PE=2 SV=1	RWR78033.1 GH3 auxin-responsive promoter [Cinnamomum micranthum f. kanehirae]	GO:0008150//biological_process;GO:0009314//response to radiation;GO:0009416//response to light stimulus;GO:0009628//response to abiotic stimulus;GO:0009719//response to endogenous stimulus;GO:0009725//response to hormone;GO:0009733//response to auxin;GO:0010033//response to organic substance;GO:0042221//response to chemical;GO:0050896//response to stimulus;	-	-	ko04075(Plant hormone signal transduction)
Hass.g04.17115	up	group4	87037001	87040079	+	838	Hass.g04.17115	GO:0005575;GO:0005622;GO:0005623;GO:0005737;GO:0009507;GO:0009526;GO:0009532;GO:0009536;GO:0009570;GO:0009941;GO:0016020;GO:0031967;GO:0031975;GO:0043226;GO:0043227;GO:0043229;GO:0043231;GO:0044422;GO:0044424;GO:0044434;GO:0044435;GO:0044444;GO:0044446;GO:0044464	K02968	3GHYT	J	sp|Q9ASV6|RR20_ARATH 30S ribosomal protein S20, chloroplastic OS=Arabidopsis thaliana OX=3702 GN=RPS20 PE=2 SV=1	RWR89141.1 30S ribosomal protein S20, chloroplastic [Cinnamomum micranthum f. kanehirae]	-	GO:0005575//cellular_component;GO:0005622//intracellular anatomical structure;GO:0005623//obsolete cell;GO:0005737//cytoplasm;GO:0009507//chloroplast;GO:0009526//plastid envelope;GO:0009532//plastid stroma;GO:0009536//plastid;GO:0009570//chloroplast stroma;GO:0009941//chloroplast envelope;GO:0016020//membrane;GO:0031967//organelle envelope;GO:0031975//envelope;GO:0043226//organelle;GO:0043227//me…	-	ko03010(Ribosome)
Hass.g04.17750	up	group4	100494936	100502921	-	4256	Hass.g04.17750	-	-	3GH9C	M	sp|Q8LPS2|ACD6_ARATH Protein ACCELERATED CELL DEATH 6 OS=Arabidopsis thaliana OX=3702 GN=ACD6 PE=1 SV=1	RWR88248.1 protein ACCELERATED CELL DEATH 6-like protein [Cinnamomum micranthum f. kanehirae]	-	-	-	-
Hass.g06.22515	up	group6	34751978	34754376	+	933	Hass.g06.22515	GO:0001101;GO:0002213;GO:0003674;GO:0003824;GO:0003993;GO:0005488;GO:0005515;GO:0005575;GO:0005622;GO:0005623;GO:0005737;GO:0005773;GO:0005829;GO:0005840;GO:0006793;GO:0006796;GO:0006950;GO:0006952;GO:0006979;GO:0008134;GO:0008150;GO:0008152;GO:0009605;GO:0009607;GO:0009611;GO:0009625;GO:0009719;GO:0009725;GO:0009753;GO:0009987;GO:0010033;GO:0010035;GO:0010038;GO:0016311;GO:0016787;GO:0016788;GO:…	-	3GFIW	S	sp|P27061|PPA1_SOLLC Acid phosphatase 1 OS=Solanum lycopersicum OX=4081 GN=APS1 PE=2 SV=1	RWR73581.1 acid phosphatase 1-like protein [Cinnamomum micranthum f. kanehirae]	GO:0001101//response to acid chemical;GO:0002213//defense response to insect;GO:0006793//phosphorus metabolic process;GO:0006796//phosphate-containing compound metabolic process;GO:0006950//response to stress;GO:0006952//defense response;GO:0006979//response to oxidative stress;GO:0008150//biological_process;GO:0008152//metabolic process;GO:0009605//response to external stimulus;GO:0009607//respo…	GO:0005575//cellular_component;GO:0005622//intracellular anatomical structure;GO:0005623//obsolete cell;GO:0005737//cytoplasm;GO:0005773//vacuole;GO:0005829//cytosol;GO:0005840//ribosome;GO:0022626//cytosolic ribosome;GO:0032991//protein-containing complex;GO:0043226//organelle;GO:0043227//membrane-bounded organelle;GO:0043228//non-membrane-bounded organelle;GO:0043229//intracellular organelle;GO…	GO:0003674//molecular_function;GO:0003824//catalytic activity;GO:0003993//acid phosphatase activity;GO:0005488//binding;GO:0005515//protein binding;GO:0008134//transcription factor binding;GO:0016787//hydrolase activity;GO:0016788//hydrolase activity, acting on ester bonds;GO:0016791//phosphatase activity;GO:0042578//phosphoric ester hydrolase activity;	-
Hass.g08.26631	down	group8	5208858	5211957	-	1287	Hass.g08.26631	-	K03283	3GAQN	O	sp|P09189|HSP7C_PETHY Heat shock cognate 70 kDa protein OS=Petunia hybrida OX=4102 GN=HSP70 PE=2 SV=1	RWR76768.1 heat shock cognate protein 2 [Cinnamomum micranthum f. kanehirae]	-	-	-	ko04144(Endocytosis);ko04141(Protein processing in endoplasmic reticulum);ko03040(Spliceosome)
Hass.g06.23892	down	group6	61793827	61799075	-	2268	Hass.g06.23892	GO:0005575;GO:0005622;GO:0005623;GO:0005634;GO:0005737;GO:0006355;GO:0007623;GO:0008150;GO:0009314;GO:0009416;GO:0009628;GO:0009637;GO:0009889;GO:0009909;GO:0009911;GO:0010468;GO:0010556;GO:0019219;GO:0019222;GO:0031323;GO:0031326;GO:0043226;GO:0043227;GO:0043229;GO:0043231;GO:0044424;GO:0044464;GO:0048511;GO:0048518;GO:0048580;GO:0048582;GO:0048831;GO:0050789;GO:0050793;GO:0050794;GO:0050896;GO:…	K12116	3GFH6	T	sp|Q9C9W9|ADO3_ARATH Adagio protein 3 OS=Arabidopsis thaliana OX=3702 GN=ADO3 PE=1 SV=1	AML76287.1 putative LOV domain-containing protein [Sassafras albidum]	GO:0006355//regulation of transcription, DNA-templated;GO:0007623//circadian rhythm;GO:0008150//biological_process;GO:0009314//response to radiation;GO:0009416//response to light stimulus;GO:0009628//response to abiotic stimulus;GO:0009637//response to blue light;GO:0009889//regulation of biosynthetic process;GO:0009909//regulation of flower development;GO:0009911//positive regulation of flower d…	GO:0005575//cellular_component;GO:0005622//intracellular anatomical structure;GO:0005623//obsolete cell;GO:0005634//nucleus;GO:0005737//cytoplasm;GO:0043226//organelle;GO:0043227//membrane-bounded organelle;GO:0043229//intracellular organelle;GO:0043231//intracellular membrane-bounded organelle;GO:0044424//obsolete intracellular part;GO:0044464//obsolete cell part;	-	ko04712(Circadian rhythm - plant)
Hass.g03.11571	down	group3	50430769	50435557	+	2765	Hass.g03.11571	-	K03294	3KPGX	E	sp|Q84MA5|CAAT1_ARATH Cationic amino acid transporter 1 OS=Arabidopsis thaliana OX=3702 GN=CAT1 PE=1 SV=1	RWR81835.1 cationic amino acid transporter 1-like protein [Cinnamomum micranthum f. kanehirae]	-	-	-	-
Hass.g04.15934	up	group4	66613736	66619009	-	1832	Hass.g04.15934	-	-	3GBZE	-	-	RWR94602.1 P-loop containing nucleoside triphosphate hydrolases superfamily protein [Cinnamomum micranthum f. kanehirae]	-	-	-	-
Hass.g04.16647	down	group4	79254901	79262074	+	3022	Hass.g04.16647	-	K12130	3G75E	K	sp|Q6LA42|APRR5_ARATH Two-component response regulator-like APRR5 OS=Arabidopsis thaliana OX=3702 GN=APRR5 PE=1 SV=2	RWR89546.1 two-component response regulator-like protein APRR5 isoform X1 [Cinnamomum micranthum f. kanehirae]	-	-	-	ko04712(Circadian rhythm - plant)
Hass.g03.11547	down	group3	50127180	50130090	-	2652	Hass.g03.11547	GO:0003674;GO:0003676;GO:0003677;GO:0003700;GO:0005488;GO:0006355;GO:0007275;GO:0008150;GO:0008285;GO:0009314;GO:0009416;GO:0009628;GO:0009637;GO:0009653;GO:0009889;GO:0009891;GO:0009893;GO:0009965;GO:0009987;GO:0010016;GO:0010099;GO:0010468;GO:0010556;GO:0010557;GO:0010604;GO:0019219;GO:0019222;GO:0030154;GO:0031323;GO:0031325;GO:0031326;GO:0031328;GO:0032501;GO:0032502;GO:0040034;GO:0042127;GO:…	-	3GCYX	K	sp|Q93V43|TCP2_ARATH Transcription factor TCP2 OS=Arabidopsis thaliana OX=3702 GN=TCP2 PE=1 SV=1	RWR81815.1 transcription factor TCP2 [Cinnamomum micranthum f. kanehirae]	GO:0006355//regulation of transcription, DNA-templated;GO:0007275//multicellular organism development;GO:0008150//biological_process;GO:0008285//negative regulation of cell population proliferation;GO:0009314//response to radiation;GO:0009416//response to light stimulus;GO:0009628//response to abiotic stimulus;GO:0009637//response to blue light;GO:0009653//anatomical structure morphogenesis;GO:00…	-	GO:0003674//molecular_function;GO:0003676//nucleic acid binding;GO:0003677//DNA binding;GO:0003700//DNA-binding transcription factor activity;GO:0005488//binding;GO:0097159//organic cyclic compound binding;GO:0140110//transcription regulator activity;GO:1901363//heterocyclic compound binding;	-
Hass.g02.06393	down	group2	44906585	44908149	+	1264	Hass.g02.06393	-	K00430	3G8GE	Q	sp|A7QEU4|PER5_VITVI Peroxidase 5 OS=Vitis vinifera OX=29760 GN=GSVIVT00037159001 PE=1 SV=2	RWR97886.1 Peroxidase 5 [Cinnamomum micranthum f. kanehirae]	-	-	-	ko00940(Phenylpropanoid biosynthesis)
Hass.g02.08600	down	group2	88062012	88069688	+	3221	Hass.g02.08600	GO:0000166;GO:0000271;GO:0003674;GO:0003824;GO:0004373;GO:0005488;GO:0005575;GO:0005622;GO:0005623;GO:0005737;GO:0005975;GO:0005976;GO:0005982;GO:0006073;GO:0008150;GO:0008152;GO:0008194;GO:0009011;GO:0009058;GO:0009059;GO:0009250;GO:0009501;GO:0009507;GO:0009536;GO:0009569;GO:0009987;GO:0016051;GO:0016740;GO:0016757;GO:0016758;GO:0017076;GO:0019252;GO:0019863;GO:0019865;GO:0030554;GO:0032553;GO:…	K13679	3GDJM	H	sp|O82627|SSG1_ANTMA Granule-bound starch synthase 1, chloroplastic/amyloplastic OS=Antirrhinum majus OX=4151 GN=WAXY PE=2 SV=1	RWR80834.1 granule-bound starch synthase 1, chloroplastic/amyloplastic isoform X1 [Cinnamomum micranthum f. kanehirae]	GO:0000271//polysaccharide biosynthetic process;GO:0005975//carbohydrate metabolic process;GO:0005976//polysaccharide metabolic process;GO:0005982//starch metabolic process;GO:0006073//cellular glucan metabolic process;GO:0008150//biological_process;GO:0008152//metabolic process;GO:0009058//biosynthetic process;GO:0009059//macromolecule biosynthetic process;GO:0009250//glucan biosynthetic process…	GO:0005575//cellular_component;GO:0005622//intracellular anatomical structure;GO:0005623//obsolete cell;GO:0005737//cytoplasm;GO:0009501//amyloplast;GO:0009507//chloroplast;GO:0009536//plastid;GO:0009569//chloroplast starch grain;GO:0043036//starch grain;GO:0043226//organelle;GO:0043227//membrane-bounded organelle;GO:0043229//intracellular organelle;GO:0043231//intracellular membrane-bounded orga…	GO:0000166//nucleotide binding;GO:0003674//molecular_function;GO:0003824//catalytic activity;GO:0004373//glycogen (starch) synthase activity;GO:0005488//binding;GO:0008194//UDP-glycosyltransferase activity;GO:0009011//starch synthase activity;GO:0016740//transferase activity;GO:0016757//glycosyltransferase activity;GO:0016758//hexosyltransferase activity;GO:0017076//purine nucleotide binding;GO:0…	ko00500(Starch and sucrose metabolism)
Hass.g12.32675	down	group12	2671878	2672600	-	723	Hass.g12.32675	GO:0000003;GO:0001101;GO:0003006;GO:0005575;GO:0005622;GO:0005623;GO:0005634;GO:0006950;GO:0006970;GO:0007154;GO:0007165;GO:0007275;GO:0008150;GO:0009414;GO:0009415;GO:0009628;GO:0009651;GO:0009719;GO:0009725;GO:0009737;GO:0009738;GO:0009755;GO:0009791;GO:0009987;GO:0010029;GO:0010033;GO:0010035;GO:0010228;GO:0022414;GO:0023052;GO:0032501;GO:0032502;GO:0032870;GO:0033993;GO:0042221;GO:0043226;GO:…	-	3GCN7	O	sp|Q93ZT5|EDL3_ARATH EID1-like F-box protein 3 OS=Arabidopsis thaliana OX=3702 GN=EDL3 PE=2 SV=1	XP_010278574.1 PREDICTED: EID1-like F-box protein 3 [Nelumbo nucifera]	GO:0000003//reproduction;GO:0001101//response to acid chemical;GO:0003006//developmental process involved in reproduction;GO:0006950//response to stress;GO:0006970//response to osmotic stress;GO:0007154//cell communication;GO:0007165//signal transduction;GO:0007275//multicellular organism development;GO:0008150//biological_process;GO:0009414//response to water deprivation;GO:0009415//response to …	GO:0005575//cellular_component;GO:0005622//intracellular anatomical structure;GO:0005623//obsolete cell;GO:0005634//nucleus;GO:0043226//organelle;GO:0043227//membrane-bounded organelle;GO:0043229//intracellular organelle;GO:0043231//intracellular membrane-bounded organelle;GO:0044424//obsolete intracellular part;GO:0044464//obsolete cell part;	-	-
Hass.g05.20561	down	group5	55687651	55698032	-	2779	Hass.g05.20561	-	-	3GKP7	-	-	RWR75471.1 hypothetical protein CKAN_00385300 [Cinnamomum micranthum f. kanehirae]	-	-	-	-
Hass.g03.10479	down	group3	30735358	30740590	+	2554	Hass.g03.10479	-	-	3KPFE	T	sp|Q9CAL3|CRK2_ARATH Cysteine-rich receptor-like protein kinase 2 OS=Arabidopsis thaliana OX=3702 GN=CRK2 PE=1 SV=1	RWR95225.1 cysteine-rich receptor-like protein kinase 2 isoform X1 [Cinnamomum micranthum f. kanehirae]	-	-	-	-
Hass.g06.24089	up	group6	65116878	65119787	+	1893	Hass.g06.24089	GO:0000003;GO:0000302;GO:0002252;GO:0002376;GO:0003006;GO:0003674;GO:0003824;GO:0004512;GO:0005575;GO:0005622;GO:0005623;GO:0005634;GO:0005737;GO:0005975;GO:0006020;GO:0006021;GO:0006066;GO:0006575;GO:0006629;GO:0006644;GO:0006650;GO:0006658;GO:0006659;GO:0006793;GO:0006796;GO:0006807;GO:0006950;GO:0006952;GO:0006979;GO:0007154;GO:0007275;GO:0008150;GO:0008152;GO:0008610;GO:0008654;GO:0009058;GO:…	K01858	44PGG	I	sp|Q9FYV1|INO1_SESIN Inositol-3-phosphate synthase OS=Sesamum indicum OX=4182 PE=2 SV=1	RWR89877.1 inositol-3-phosphate synthase [Cinnamomum micranthum f. kanehirae]	GO:0000003//reproduction;GO:0000302//response to reactive oxygen species;GO:0002252//immune effector process;GO:0002376//immune system process;GO:0003006//developmental process involved in reproduction;GO:0005975//carbohydrate metabolic process;GO:0006020//inositol metabolic process;GO:0006021//inositol biosynthetic process;GO:0006066//alcohol metabolic process;GO:0006575//cellular modified amino…	GO:0005575//cellular_component;GO:0005622//intracellular anatomical structure;GO:0005623//obsolete cell;GO:0005634//nucleus;GO:0005737//cytoplasm;GO:0043226//organelle;GO:0043227//membrane-bounded organelle;GO:0043229//intracellular organelle;GO:0043231//intracellular membrane-bounded organelle;GO:0044424//obsolete intracellular part;GO:0044464//obsolete cell part;	GO:0003674//molecular_function;GO:0003824//catalytic activity;GO:0004512//inositol-3-phosphate synthase activity;GO:0016853//isomerase activity;GO:0016872//intramolecular lyase activity;	ko00562(Inositol phosphate metabolism)
Hass.g01.02655	up	group1	71705478	71705870	+	393	Hass.g01.02655	-	K13993	3GHMX	O	sp|P09887|HS22C_SOYBN Small heat shock protein, chloroplastic (Fragment) OS=Glycine max OX=3847 GN=HSP22 PE=2 SV=1	RWR72093.1 Alpha crystallin/Hsp20 domain-containing protein [Cinnamomum micranthum f. kanehirae]	-	-	-	ko04141(Protein processing in endoplasmic reticulum)
Hass.g02.08685	down	group2	89458056	89470967	+	1939	Hass.g02.08685	GO:0003674;GO:0003824;GO:0005575;GO:0005622;GO:0005623;GO:0005737;GO:0005783;GO:0005886;GO:0006629;GO:0006643;GO:0006644;GO:0006664;GO:0006793;GO:0006796;GO:0008150;GO:0008152;GO:0008610;GO:0008654;GO:0009058;GO:0009247;GO:0009987;GO:0012505;GO:0016020;GO:0016740;GO:0016746;GO:0016747;GO:0019374;GO:0019375;GO:0019637;GO:0043226;GO:0043227;GO:0043229;GO:0043231;GO:0044237;GO:0044238;GO:0044249;GO:…	K13519	3G86E	S	sp|F4IDU4|MBOA1_ARATH Lysophospholipid acyltransferase 1 OS=Arabidopsis thaliana OX=3702 GN=LPCAT1 PE=1 SV=1	RWR80756.1 lysophospholipid acyltransferase 1 [Cinnamomum micranthum f. kanehirae]	GO:0006629//lipid metabolic process;GO:0006643//membrane lipid metabolic process;GO:0006644//phospholipid metabolic process;GO:0006664//glycolipid metabolic process;GO:0006793//phosphorus metabolic process;GO:0006796//phosphate-containing compound metabolic process;GO:0008150//biological_process;GO:0008152//metabolic process;GO:0008610//lipid biosynthetic process;GO:0008654//phospholipid biosynth…	GO:0005575//cellular_component;GO:0005622//intracellular anatomical structure;GO:0005623//obsolete cell;GO:0005737//cytoplasm;GO:0005783//endoplasmic reticulum;GO:0005886//plasma membrane;GO:0012505//endomembrane system;GO:0016020//membrane;GO:0043226//organelle;GO:0043227//membrane-bounded organelle;GO:0043229//intracellular organelle;GO:0043231//intracellular membrane-bounded organelle;GO:00444…	GO:0003674//molecular_function;GO:0003824//catalytic activity;GO:0016740//transferase activity;GO:0016746//acyltransferase activity;GO:0016747//acyltransferase activity, transferring groups other than amino-acyl groups;GO:0071617//lysophospholipid acyltransferase activity;	ko00565(Ether lipid metabolism);ko00564(Glycerophospholipid metabolism);ko00561(Glycerolipid metabolism)
Hass.g01.00442	down	group1	27334532	27336651	+	1540	Hass.g01.00442	-	K08910	3GDUY	C	sp|P27521|CA4_ARATH Chlorophyll a-b binding protein 4, chloroplastic OS=Arabidopsis thaliana OX=3702 GN=LHCA4 PE=1 SV=1	RWR80541.1 chlorophyll a-b binding protein 4, chloroplastic-like protein [Cinnamomum micranthum f. kanehirae] &gt;RWR89366.1 chlorophyll a-b binding protein 4, chloroplastic-like protein [Cinnamomum micranthum f. kanehirae]	-	-	-	ko00196(Photosynthesis - antenna proteins)
Hass.g02.06549	up	group2	47850827	47851539	+	597	Hass.g02.06549	GO:0001101;GO:0003674;GO:0005215;GO:0005372;GO:0005575;GO:0005623;GO:0005886;GO:0005887;GO:0006810;GO:0006811;GO:0006833;GO:0008150;GO:0009719;GO:0009725;GO:0009737;GO:0010033;GO:0015250;GO:0015267;GO:0015318;GO:0016020;GO:0016021;GO:0022803;GO:0022838;GO:0022857;GO:0031224;GO:0031226;GO:0033993;GO:0034220;GO:0042044;GO:0042221;GO:0044425;GO:0044459;GO:0044464;GO:0050896;GO:0051179;GO:0051234;GO:…	K09872	3HTB9	G	sp|P93004|PIP27_ARATH Aquaporin PIP2-7 OS=Arabidopsis thaliana OX=3702 GN=PIP2-7 PE=1 SV=2	RWR90711.1 putative aquaporin PIP2-8 [Cinnamomum micranthum f. kanehirae]	GO:0001101//response to acid chemical;GO:0006810//transport;GO:0006811//ion transport;GO:0006833//water transport;GO:0008150//biological_process;GO:0009719//response to endogenous stimulus;GO:0009725//response to hormone;GO:0009737//response to abscisic acid;GO:0010033//response to organic substance;GO:0033993//response to lipid;GO:0034220//ion transmembrane transport;GO:0042044//fluid transport;…	GO:0005575//cellular_component;GO:0005623//obsolete cell;GO:0005886//plasma membrane;GO:0005887//integral component of plasma membrane;GO:0016020//membrane;GO:0016021//integral component of membrane;GO:0031224//intrinsic component of membrane;GO:0031226//intrinsic component of plasma membrane;GO:0044425//obsolete membrane part;GO:0044459//obsolete plasma membrane part;GO:0044464//obsolete cell pa…	GO:0003674//molecular_function;GO:0005215//transporter activity;GO:0005372//water transmembrane transporter activity;GO:0015250//water channel activity;GO:0015267//channel activity;GO:0015318//inorganic molecular entity transmembrane transporter activity;GO:0022803//passive transmembrane transporter activity;GO:0022838//channel activity;GO:0022857//transmembrane transporter activity;	-
Hass.g02.05049	up	group2	13524693	13535052	-	4277	Hass.g02.05049	GO:0000003;GO:0000302;GO:0002376;GO:0003006;GO:0003674;GO:0005488;GO:0005515;GO:0005516;GO:0005575;GO:0005911;GO:0006457;GO:0006914;GO:0006950;GO:0006952;GO:0006955;GO:0006979;GO:0007275;GO:0008150;GO:0008152;GO:0009056;GO:0009266;GO:0009314;GO:0009408;GO:0009416;GO:0009506;GO:0009605;GO:0009607;GO:0009620;GO:0009628;GO:0009636;GO:0009642;GO:0009644;GO:0009791;GO:0009814;GO:0009817;GO:0009893;GO:…	-	3KTEH	S	sp|O82345|BAG6_ARATH BAG family molecular chaperone regulator 6 OS=Arabidopsis thaliana OX=3702 GN=BAG6 PE=1 SV=1	RWR93238.1 BAG family molecular chaperone regulator 6-like protein [Cinnamomum micranthum f. kanehirae]	GO:0000003//reproduction;GO:0000302//response to reactive oxygen species;GO:0002376//immune system process;GO:0003006//developmental process involved in reproduction;GO:0006457//protein folding;GO:0006914//autophagy;GO:0006950//response to stress;GO:0006952//defense response;GO:0006955//immune response;GO:0006979//response to oxidative stress;GO:0007275//multicellular organism development;GO:0008…	GO:0005575//cellular_component;GO:0005911//cell-cell junction;GO:0009506//plasmodesma;GO:0030054//cell junction;GO:0055044//symplast;	GO:0003674//molecular_function;GO:0005488//binding;GO:0005515//protein binding;GO:0005516//calmodulin binding;	-
Hass.g01.03265	down	group1	88482227	88491058	+	2769	Hass.g01.03265	-	-	3G9NP	I	sp|Q9FN03|UVR8_ARATH Ultraviolet-B receptor UVR8 OS=Arabidopsis thaliana OX=3702 GN=UVR8 PE=1 SV=1	RWR92444.1 ultraviolet-B receptor UVR8-like protein isoform X2 [Cinnamomum micranthum f. kanehirae]	-	-	-	-
Hass.g05.19414	down	group5	35882222	35884427	-	1267	Hass.g05.19414	GO:0003674;GO:0005488;GO:0005515;GO:0051087	-	3GC0J	O	sp|Q0III6|DNJB6_BOVIN DnaJ homolog subfamily B member 6 OS=Bos taurus OX=9913 GN=DNAJB6 PE=2 SV=1	RWR95831.1 dnaJ subfamily B member 6-A isoform X1 [Cinnamomum micranthum f. kanehirae]	-	-	GO:0003674//molecular_function;GO:0005488//binding;GO:0005515//protein binding;GO:0051087//chaperone binding;	-
Hass.g04.17751	up	group4	100503760	100505332	-	253	Hass.g04.17751	-	-	-	-	-	-	-	-	-	-
Hass.g07.26168	down	group7	55373467	55375885	+	2039	Hass.g07.26168	-	-	3GH78	K	-	RWR72586.1 protein indeterminate-domain-containing protein [Cinnamomum micranthum f. kanehirae]	-	-	-	-
Hass.g05.18778	up	group5	25440990	25441997	+	528	Hass.g05.18778	GO:0003674;GO:0003824;GO:0005215;GO:0005575;GO:0005622;GO:0005623;GO:0005737;GO:0005773;GO:0005774;GO:0005886;GO:0006810;GO:0006811;GO:0006812;GO:0008150;GO:0008324;GO:0008553;GO:0015075;GO:0015077;GO:0015078;GO:0015318;GO:0015399;GO:0015405;GO:0015662;GO:0015672;GO:0016020;GO:0016462;GO:0016787;GO:0016817;GO:0016818;GO:0016887;GO:0017111;GO:0019829;GO:0022804;GO:0022853;GO:0022857;GO:0022890;GO:…	-	3GG2J	P	-	-	GO:0006810//transport;GO:0006811//ion transport;GO:0006812//cation transport;GO:0008150//biological_process;GO:0015672//inorganic cation transmembrane transport;GO:0034220//ion transmembrane transport;GO:0051179//localization;GO:0051234//establishment of localization;GO:0055085//transmembrane transport;GO:0090662//transmembrane transport;GO:0098655//cation transmembrane transport;GO:0098660//inor…	GO:0005575//cellular_component;GO:0005622//intracellular anatomical structure;GO:0005623//obsolete cell;GO:0005737//cytoplasm;GO:0005773//vacuole;GO:0005774//vacuolar membrane;GO:0005886//plasma membrane;GO:0016020//membrane;GO:0031090//organelle membrane;GO:0043226//organelle;GO:0043227//membrane-bounded organelle;GO:0043229//intracellular organelle;GO:0043231//intracellular membrane-bounded org…	GO:0003674//molecular_function;GO:0003824//catalytic activity;GO:0005215//transporter activity;GO:0008324//cation transmembrane transporter activity;GO:0008553//P-type proton-exporting transporter activity;GO:0015075//ion transmembrane transporter activity;GO:0015077//inorganic cation transmembrane transporter activity;GO:0015078//proton transmembrane transporter activity;GO:0015318//inorganic mo…	-
Hass.g02.07492	up	group2	67732827	67735644	+	1889	Hass.g02.07492	GO:0008150;GO:0042592;GO:0048878;GO:0050801;GO:0055062;GO:0055081;GO:0055083;GO:0065007;GO:0065008;GO:0072505;GO:0072506;GO:0098771	K13783	3GC6T	G	sp|Q9C5L3|GLPT1_ARATH Putative glycerol-3-phosphate transporter 1 OS=Arabidopsis thaliana OX=3702 GN=At3g47420 PE=2 SV=1	RWR86680.1 putative glycerol-3-phosphate transporter 1 [Cinnamomum micranthum f. kanehirae]	GO:0008150//biological_process;GO:0042592//homeostatic process;GO:0048878//chemical homeostasis;GO:0050801//ion homeostasis;GO:0055062//phosphate ion homeostasis;GO:0055081//anion homeostasis;GO:0055083//monovalent inorganic anion homeostasis;GO:0065007//biological regulation;GO:0065008//regulation of biological quality;GO:0072505//divalent inorganic anion homeostasis;GO:0072506//trivalent inorga…	-	-	-
Hass.g05.18751	up	group5	24967322	24970790	-	2322	Hass.g05.18751	GO:0000322;GO:0000325;GO:0000326;GO:0003674;GO:0005215;GO:0005275;GO:0005372;GO:0005488;GO:0005515;GO:0005575;GO:0005618;GO:0005622;GO:0005623;GO:0005737;GO:0005773;GO:0005774;GO:0005794;GO:0005886;GO:0005887;GO:0005911;GO:0006810;GO:0006811;GO:0006812;GO:0006833;GO:0008150;GO:0008324;GO:0008519;GO:0009505;GO:0009506;GO:0009507;GO:0009526;GO:0009536;GO:0009705;GO:0009941;GO:0012505;GO:0015075;GO:…	K09873	3GAFG	G	sp|Q41951|TIP21_ARATH Aquaporin TIP2-1 OS=Arabidopsis thaliana OX=3702 GN=TIP2-1 PE=1 SV=2	RWR77850.1 aquaporin TIP2-1 [Cinnamomum micranthum f. kanehirae]	GO:0006810//transport;GO:0006811//ion transport;GO:0006812//cation transport;GO:0006833//water transport;GO:0008150//biological_process;GO:0015695//organic cation transport;GO:0015696//ammonium transmembrane transport;GO:0015837//amine transport;GO:0015843//methylammonium transport;GO:0019755//one-carbon compound transport;GO:0034220//ion transmembrane transport;GO:0042044//fluid transport;GO:005…	GO:0000322//storage vacuole;GO:0000325//plant-type vacuole;GO:0000326//protein storage vacuole;GO:0005575//cellular_component;GO:0005618//cell wall;GO:0005622//intracellular anatomical structure;GO:0005623//obsolete cell;GO:0005737//cytoplasm;GO:0005773//vacuole;GO:0005774//vacuolar membrane;GO:0005794//Golgi apparatus;GO:0005886//plasma membrane;GO:0005887//integral component of plasma membrane;…	GO:0003674//molecular_function;GO:0005215//transporter activity;GO:0005275//amine transmembrane transporter activity;GO:0005372//water transmembrane transporter activity;GO:0005488//binding;GO:0005515//protein binding;GO:0008324//cation transmembrane transporter activity;GO:0008519//ammonium transmembrane transporter activity;GO:0015075//ion transmembrane transporter activity;GO:0015101//organic …	-
Hass.g02.06357	down	group2	44372608	44375417	-	1294	Hass.g02.06357	-	K00898	3KN89	T	sp|Q9SBJ1|PDK_ARATH [Pyruvate dehydrogenase (acetyl-transferring)] kinase, mitochondrial OS=Arabidopsis thaliana OX=3702 GN=PDK PE=1 SV=1	RWR94423.1 pyruvate dehydrogenase acetyl-transferring kinase, mitochondrial-like protein [Cinnamomum micranthum f. kanehirae]	-	-	-	-
Hass.g04.15466	down	group4	54869433	54870938	+	1143	Hass.g04.15466	-	-	3GJ75	K	sp|Q7PCC6|FDP_ARATH bZIP transcription factor 27 OS=Arabidopsis thaliana OX=3702 GN=FDP PE=1 SV=1	RWR79254.1 protein FD [Cinnamomum micranthum f. kanehirae]	-	-	-	-
Hass.g11.32073	down	group11	17512173	17513357	-	1155	Hass.g11.32073	-	K00789	3GE15	H	sp|A7Q0V4|METK5_VITVI S-adenosylmethionine synthase 5 OS=Vitis vinifera OX=29760 GN=METK5 PE=3 SV=1	RWR94499.1 S-adenosylmethionine synthase 5 [Cinnamomum micranthum f. kanehirae]	-	-	-	ko00997(Biosynthesis of various secondary metabolites - part 3);ko00270(Cysteine and methionine metabolism)
Hass.g02.05521	up	group2	29076575	29081349	-	2585	Hass.g02.05521	-	-	3GEHC	G	sp|Q8VYW2|BAM9_ARATH Inactive beta-amylase 9 OS=Arabidopsis thaliana OX=3702 GN=BAM9 PE=2 SV=1	RWR93630.1 inactive beta-amylase 9-like protein [Cinnamomum micranthum f. kanehirae]	-	-	-	-
Hass.g02.05815	up	group2	35250216	35252824	-	1379	Hass.g02.05815	-	K09422	3GGFH	K	sp|Q9SZP1|MYB4_ARATH Transcription repressor MYB4 OS=Arabidopsis thaliana OX=3702 GN=MYB4 PE=1 SV=1	RWR93891.1 transcription repressor MYB4-like protein [Cinnamomum micranthum f. kanehirae]	-	-	-	-
Hass.g05.19418	up	group5	35927050	35928415	+	1082	Hass.g05.19418	-	K13993	3GJV7	O	sp|Q9SYG1|HS174_ARATH 17.4 kDa class III heat shock protein OS=Arabidopsis thaliana OX=3702 GN=HSP17.4B PE=2 SV=1	RWR90789.1 class III heat shock protein [Cinnamomum micranthum f. kanehirae]	-	-	-	ko04141(Protein processing in endoplasmic reticulum)
Hass.g04.16820	up	group4	82371890	82387604	+	4279	Hass.g04.16820	GO:0005575;GO:0005622;GO:0005623;GO:0005634;GO:0005737;GO:0005829;GO:0006810;GO:0008150;GO:0016192;GO:0043226;GO:0043227;GO:0043229;GO:0043231;GO:0044424;GO:0044444;GO:0044464;GO:0051179;GO:0051234	-	3GG2A	T	sp|F4JPR7|PUX8_ARATH Plant UBX domain-containing protein 8 OS=Arabidopsis thaliana OX=3702 GN=PUX8 PE=1 SV=1	RWR89365.1 plant UBX domain-containing protein 8 [Cinnamomum micranthum f. kanehirae]	GO:0006810//transport;GO:0008150//biological_process;GO:0016192//vesicle-mediated transport;GO:0051179//localization;GO:0051234//establishment of localization;	GO:0005575//cellular_component;GO:0005622//intracellular anatomical structure;GO:0005623//obsolete cell;GO:0005634//nucleus;GO:0005737//cytoplasm;GO:0005829//cytosol;GO:0043226//organelle;GO:0043227//membrane-bounded organelle;GO:0043229//intracellular organelle;GO:0043231//intracellular membrane-bounded organelle;GO:0044424//obsolete intracellular part;GO:0044444//obsolete cytoplasmic part;GO:00…	-	-
Hass.g06.21610	up	group6	3690428	3706168	+	3479	Hass.g06.21610	GO:0000325;GO:0003674;GO:0005215;GO:0005365;GO:0005366;GO:0005575;GO:0005622;GO:0005623;GO:0005737;GO:0005773;GO:0005774;GO:0005886;GO:0005887;GO:0006810;GO:0006811;GO:0006812;GO:0008150;GO:0008324;GO:0009705;GO:0015075;GO:0015077;GO:0015078;GO:0015166;GO:0015291;GO:0015293;GO:0015294;GO:0015295;GO:0015318;GO:0015672;GO:0015791;GO:0015798;GO:0015850;GO:0016020;GO:0016021;GO:0022804;GO:0022857;GO:…	K08150	3GB95	E	sp|Q8VZR6|INT1_ARATH Inositol transporter 1 OS=Arabidopsis thaliana OX=3702 GN=INT1 PE=1 SV=1	RWR71967.1 inositol transporter 1 [Cinnamomum micranthum f. kanehirae]	GO:0006810//transport;GO:0006811//ion transport;GO:0006812//cation transport;GO:0008150//biological_process;GO:0015672//inorganic cation transmembrane transport;GO:0015791//polyol transport;GO:0015798//myo-inositol transport;GO:0015850//organic hydroxy compound transport;GO:0034220//ion transmembrane transport;GO:0051179//localization;GO:0051234//establishment of localization;GO:0055085//transmem…	GO:0000325//plant-type vacuole;GO:0005575//cellular_component;GO:0005622//intracellular anatomical structure;GO:0005623//obsolete cell;GO:0005737//cytoplasm;GO:0005773//vacuole;GO:0005774//vacuolar membrane;GO:0005886//plasma membrane;GO:0005887//integral component of plasma membrane;GO:0009705//plant-type vacuole membrane;GO:0016020//membrane;GO:0016021//integral component of membrane;GO:0031090…	GO:0003674//molecular_function;GO:0005215//transporter activity;GO:0005365//myo-inositol transmembrane transporter activity;GO:0005366//myo-inositol:proton symporter activity;GO:0008324//cation transmembrane transporter activity;GO:0015075//ion transmembrane transporter activity;GO:0015077//inorganic cation transmembrane transporter activity;GO:0015078//proton transmembrane transporter activity;G…	-
Hass.g06.22348	up	group6	30636946	30637707	+	762	Hass.g06.22348	-	-	3GD0E	S	sp|Q8L5A7|SOT15_ARATH Cytosolic sulfotransferase 15 OS=Arabidopsis thaliana OX=3702 GN=SOT15 PE=1 SV=1	RWR73405.1 cytosolic sulfotransferase 12-like protein [Cinnamomum micranthum f. kanehirae]	-	-	-	-
Hass.g07.25840	up	group7	49055061	49059146	-	1534	Hass.g07.25840	-	-	3I2AT	T	sp|Q9LMN8|WAK3_ARATH Wall-associated receptor kinase 3 OS=Arabidopsis thaliana OX=3702 GN=WAK3 PE=2 SV=2	RWR72775.1 wall-associated receptor kinase 2-like protein [Cinnamomum micranthum f. kanehirae]	-	-	-	-
Hass.g08.27037	down	group8	23361974	23363962	+	1920	Hass.g08.27037	GO:0003674;GO:0003824;GO:0004672;GO:0004674;GO:0004675;GO:0004888;GO:0005575;GO:0005623;GO:0005886;GO:0006464;GO:0006468;GO:0006793;GO:0006796;GO:0006807;GO:0007154;GO:0007165;GO:0007166;GO:0007167;GO:0007178;GO:0008150;GO:0008152;GO:0009987;GO:0016020;GO:0016301;GO:0016310;GO:0016740;GO:0016772;GO:0016773;GO:0019199;GO:0019538;GO:0023052;GO:0036211;GO:0038023;GO:0043170;GO:0043412;GO:0044237;GO:…	-	3G7S2	T	sp|O64639|Y2559_ARATH Receptor-like serine/threonine-protein kinase At2g45590 OS=Arabidopsis thaliana OX=3702 GN=At2g45590 PE=2 SV=1	RWR87874.1 receptor-like serine/threonine-protein kinase [Cinnamomum micranthum f. kanehirae]	GO:0006464//cellular protein modification process;GO:0006468//protein phosphorylation;GO:0006793//phosphorus metabolic process;GO:0006796//phosphate-containing compound metabolic process;GO:0006807//nitrogen compound metabolic process;GO:0007154//cell communication;GO:0007165//signal transduction;GO:0007166//cell surface receptor signaling pathway;GO:0007167//enzyme linked receptor protein signal…	GO:0005575//cellular_component;GO:0005623//obsolete cell;GO:0005886//plasma membrane;GO:0016020//membrane;GO:0044464//obsolete cell part;GO:0071944//cell periphery;	GO:0003674//molecular_function;GO:0003824//catalytic activity;GO:0004672//protein kinase activity;GO:0004674//protein serine/threonine kinase activity;GO:0004675//transmembrane receptor protein serine/threonine kinase activity;GO:0004888//transmembrane signaling receptor activity;GO:0016301//kinase activity;GO:0016740//transferase activity;GO:0016772//transferase activity, transferring phosphorus…	-
Hass.g04.16721	up	group4	80527224	80531056	-	2031	Hass.g04.16721	-	K04079	3GA4M	O	sp|P51819|HSP83_IPONI Heat shock protein 83 OS=Ipomoea nil OX=35883 GN=HSP83A PE=2 SV=1	RWR89468.1 heat shock protein 83-like protein [Cinnamomum micranthum f. kanehirae]	-	-	-	ko04626(Plant-pathogen interaction);ko04141(Protein processing in endoplasmic reticulum)
Hass.g01.01389	down	group1	45616983	45619044	-	2013	Hass.g01.01389	GO:0002229;GO:0002239;GO:0005575;GO:0005623;GO:0005886;GO:0006950;GO:0006952;GO:0008150;GO:0009605;GO:0009607;GO:0009617;GO:0016020;GO:0042742;GO:0043207;GO:0044464;GO:0050896;GO:0051704;GO:0051707;GO:0071944;GO:0098542	-	3G8ZX	T	sp|Q9M2S4|LRKS4_ARATH L-type lectin-domain containing receptor kinase S.4 OS=Arabidopsis thaliana OX=3702 GN=LECRKS4 PE=2 SV=1	RWR81593.1 Protein kinase domain-containing protein [Cinnamomum micranthum f. kanehirae]	GO:0002229//defense response to oomycetes;GO:0002239//response to oomycetes;GO:0006950//response to stress;GO:0006952//defense response;GO:0008150//biological_process;GO:0009605//response to external stimulus;GO:0009607//response to biotic stimulus;GO:0009617//response to bacterium;GO:0042742//defense response to bacterium;GO:0043207//response to external biotic stimulus;GO:0050896//response to s…	GO:0005575//cellular_component;GO:0005623//obsolete cell;GO:0005886//plasma membrane;GO:0016020//membrane;GO:0044464//obsolete cell part;GO:0071944//cell periphery;	-	-
Hass.g01.02070	up	group1	57917992	57922253	+	2599	Hass.g01.02070	GO:0001101;GO:0003674;GO:0003676;GO:0003677;GO:0003700;GO:0005488;GO:0006355;GO:0006950;GO:0006970;GO:0007154;GO:0007165;GO:0007275;GO:0007623;GO:0008150;GO:0009628;GO:0009651;GO:0009719;GO:0009723;GO:0009725;GO:0009733;GO:0009734;GO:0009737;GO:0009739;GO:0009751;GO:0009753;GO:0009755;GO:0009791;GO:0009845;GO:0009889;GO:0009909;GO:0009987;GO:0010033;GO:0010468;GO:0010556;GO:0010600;GO:0010817;GO:…	-	3GFRQ	K	-	RWR84600.1 protein REVEILLE 1 [Cinnamomum micranthum f. kanehirae]	GO:0001101//response to acid chemical;GO:0006355//regulation of transcription, DNA-templated;GO:0006950//response to stress;GO:0006970//response to osmotic stress;GO:0007154//cell communication;GO:0007165//signal transduction;GO:0007275//multicellular organism development;GO:0007623//circadian rhythm;GO:0008150//biological_process;GO:0009628//response to abiotic stimulus;GO:0009651//response to s…	-	GO:0003674//molecular_function;GO:0003676//nucleic acid binding;GO:0003677//DNA binding;GO:0003700//DNA-binding transcription factor activity;GO:0005488//binding;GO:0097159//organic cyclic compound binding;GO:0140110//transcription regulator activity;GO:1901363//heterocyclic compound binding;	-
Hass.g03.11782	down	group3	53907255	53913659	-	1943	Hass.g03.11782	-	-	3GCDA	A	sp|Q5T0T0|MARH8_HUMAN E3 ubiquitin-protein ligase MARCHF8 OS=Homo sapiens OX=9606 GN=MARCHF8 PE=1 SV=1	RWR82017.1 RING/FYVE/PHD zinc finger superfamily protein [Cinnamomum micranthum f. kanehirae]	-	-	-	-
Hass.g01.04646	down	group1	109532228	109532869	+	642	Hass.g01.04646	GO:0001067;GO:0003674;GO:0003676;GO:0003677;GO:0003700;GO:0005488;GO:0006355;GO:0008150;GO:0009889;GO:0010468;GO:0010556;GO:0019219;GO:0019222;GO:0031323;GO:0031326;GO:0044212;GO:0050789;GO:0050794;GO:0051171;GO:0051252;GO:0060255;GO:0065007;GO:0080090;GO:0097159;GO:0140110;GO:1901363;GO:1903506;GO:2000112;GO:2001141	-	3GAEH	K	sp|Q6Z345|DOF4_ORYSJ Dof zinc finger protein 4 OS=Oryza sativa subsp. japonica OX=39947 GN=DOF4 PE=2 SV=1	RWR77009.1 dof zinc finger protein DOF5.4-like protein [Cinnamomum micranthum f. kanehirae]	GO:0006355//regulation of transcription, DNA-templated;GO:0008150//biological_process;GO:0009889//regulation of biosynthetic process;GO:0010468//regulation of gene expression;GO:0010556//regulation of macromolecule biosynthetic process;GO:0019219//regulation of nucleobase-containing compound metabolic process;GO:0019222//regulation of metabolic process;GO:0031323//regulation of cellular metabolic…	-	GO:0001067//transcription regulatory region nucleic acid binding;GO:0003674//molecular_function;GO:0003676//nucleic acid binding;GO:0003677//DNA binding;GO:0003700//DNA-binding transcription factor activity;GO:0005488//binding;GO:0044212//transcription cis-regulatory region binding;GO:0097159//organic cyclic compound binding;GO:0140110//transcription regulator activity;GO:1901363//heterocyclic co…	-
Hass.g11.32357	up	group11	29193700	29194148	-	242	Hass.g11.32357	-	-	-	-	-	-	-	-	-	-
Hass.g03.12738	up	group3	69702880	69705297	+	1215	Hass.g03.12738	GO:0001101;GO:0006950;GO:0008150;GO:0009414;GO:0009415;GO:0009628;GO:0010035;GO:0042221;GO:0050896;GO:1901700	K08235	3G9QH	G	sp|Q8LF99|XTH6_ARATH Probable xyloglucan endotransglucosylase/hydrolase protein 6 OS=Arabidopsis thaliana OX=3702 GN=XTH6 PE=2 SV=2	RWR82904.1 putative xyloglucan endotransglucosylase/hydrolase protein 7 [Cinnamomum micranthum f. kanehirae]	GO:0001101//response to acid chemical;GO:0006950//response to stress;GO:0008150//biological_process;GO:0009414//response to water deprivation;GO:0009415//response to water;GO:0009628//response to abiotic stimulus;GO:0010035//response to inorganic substance;GO:0042221//response to chemical;GO:0050896//response to stimulus;GO:1901700//response to oxygen-containing compound;	-	-	-
Hass.g12.32752	down	group12	4329116	4329811	-	570	Hass.g12.32752	GO:0005575;GO:0005622;GO:0005623;GO:0005634;GO:0005635;GO:0005737;GO:0005773;GO:0005774;GO:0012505;GO:0016020;GO:0031090;GO:0031965;GO:0031967;GO:0031975;GO:0043226;GO:0043227;GO:0043229;GO:0043231;GO:0044422;GO:0044424;GO:0044428;GO:0044437;GO:0044444;GO:0044446;GO:0044464;GO:0098588;GO:0098805	-	3GD3A	S	sp|O82259|NET3C_ARATH Protein NETWORKED 3C OS=Arabidopsis thaliana OX=3702 GN=NET3C PE=1 SV=1	RWR76576.1 protein NETWORKED 3C [Cinnamomum micranthum f. kanehirae]	-	GO:0005575//cellular_component;GO:0005622//intracellular anatomical structure;GO:0005623//obsolete cell;GO:0005634//nucleus;GO:0005635//nuclear envelope;GO:0005737//cytoplasm;GO:0005773//vacuole;GO:0005774//vacuolar membrane;GO:0012505//endomembrane system;GO:0016020//membrane;GO:0031090//organelle membrane;GO:0031965//nuclear membrane;GO:0031967//organelle envelope;GO:0031975//envelope;GO:004322…	-	-
Hass.g02.08502	up	group2	86032738	86033010	-	273	Hass.g02.08502	-	-	3M6S8	K	sp|O80339|ERF82_ARATH Ethylene-responsive transcription factor 3 OS=Arabidopsis thaliana OX=3702 GN=ERF3 PE=1 SV=1	RWR80946.1 ethylene-responsive transcription factor 12-like protein [Cinnamomum micranthum f. kanehirae]	-	-	-	-
Hass.g04.16070	up	group4	69693197	69698101	-	3591	Hass.g04.16070	GO:0003674;GO:0003824;GO:0005575;GO:0005622;GO:0005623;GO:0005737;GO:0005829;GO:0005975;GO:0005984;GO:0005991;GO:0005992;GO:0006793;GO:0006796;GO:0006950;GO:0008150;GO:0008152;GO:0009058;GO:0009311;GO:0009312;GO:0009987;GO:0016051;GO:0016311;GO:0016787;GO:0016788;GO:0016791;GO:0033554;GO:0034637;GO:0042578;GO:0044237;GO:0044238;GO:0044249;GO:0044262;GO:0044424;GO:0044444;GO:0044464;GO:0046351;GO:…	K16055	4JHQZ	G	sp|Q9LMI0|TPS7_ARATH Probable alpha,alpha-trehalose-phosphate synthase [UDP-forming] 7 OS=Arabidopsis thaliana OX=3702 GN=TPS7 PE=1 SV=1	RWR96295.1 putative alpha,alpha-trehalose-phosphate synthase UDP-forming 7 [Cinnamomum micranthum f. kanehirae]	GO:0005975//carbohydrate metabolic process;GO:0005984//disaccharide metabolic process;GO:0005991//trehalose metabolic process;GO:0005992//trehalose biosynthetic process;GO:0006793//phosphorus metabolic process;GO:0006796//phosphate-containing compound metabolic process;GO:0006950//response to stress;GO:0008150//biological_process;GO:0008152//metabolic process;GO:0009058//biosynthetic process;GO:0…	GO:0005575//cellular_component;GO:0005622//intracellular anatomical structure;GO:0005623//obsolete cell;GO:0005737//cytoplasm;GO:0005829//cytosol;GO:0044424//obsolete intracellular part;GO:0044444//obsolete cytoplasmic part;GO:0044464//obsolete cell part;	GO:0003674//molecular_function;GO:0003824//catalytic activity;GO:0016787//hydrolase activity;GO:0016788//hydrolase activity, acting on ester bonds;GO:0016791//phosphatase activity;GO:0042578//phosphoric ester hydrolase activity;	ko00500(Starch and sucrose metabolism)
Hass.g04.17234	up	group4	88874583	88878366	-	2326	Hass.g04.17234	GO:0000302;GO:0005575;GO:0005622;GO:0005623;GO:0005737;GO:0006417;GO:0006950;GO:0006979;GO:0008150;GO:0009266;GO:0009314;GO:0009408;GO:0009416;GO:0009507;GO:0009526;GO:0009532;GO:0009536;GO:0009570;GO:0009628;GO:0009636;GO:0009642;GO:0009644;GO:0009889;GO:0009891;GO:0009893;GO:0009941;GO:0009987;GO:0010035;GO:0010468;GO:0010556;GO:0010557;GO:0010604;GO:0010608;GO:0010628;GO:0019222;GO:0031323;GO:…	K03695	3G8BD	O	sp|Q6F2Y7|CLPB1_ORYSJ Chaperone protein ClpB1 OS=Oryza sativa subsp. japonica OX=39947 GN=CLPB1 PE=2 SV=1	RWR89037.1 ClpA/B family [Cinnamomum micranthum f. kanehirae]	GO:0000302//response to reactive oxygen species;GO:0006417//regulation of translation;GO:0006950//response to stress;GO:0006979//response to oxidative stress;GO:0008150//biological_process;GO:0009266//response to temperature stimulus;GO:0009314//response to radiation;GO:0009408//response to heat;GO:0009416//response to light stimulus;GO:0009628//response to abiotic stimulus;GO:0009636//response t…	GO:0005575//cellular_component;GO:0005622//intracellular anatomical structure;GO:0005623//obsolete cell;GO:0005737//cytoplasm;GO:0009507//chloroplast;GO:0009526//plastid envelope;GO:0009532//plastid stroma;GO:0009536//plastid;GO:0009570//chloroplast stroma;GO:0009941//chloroplast envelope;GO:0031967//organelle envelope;GO:0031975//envelope;GO:0043226//organelle;GO:0043227//membrane-bounded organe…	-	-
Hass.g02.07878	up	group2	76443203	76445644	-	1123	Hass.g02.07878	-	-	3GI8M	S	sp|Q9LXA9|BH061_ARATH Transcription factor bHLH61 OS=Arabidopsis thaliana OX=3702 GN=BHLH61 PE=2 SV=1	RWR81245.1 transcription factor SCREAM2-like protein isoform X1 [Cinnamomum micranthum f. kanehirae]	-	-	-	-
Hass.g01.01153	down	group1	41976524	41982138	-	1369	Hass.g01.01153	GO:0003674;GO:0005488;GO:0005515;GO:0005575;GO:0005622;GO:0005623;GO:0005634;GO:0005856;GO:0005874;GO:0008017;GO:0008092;GO:0015630;GO:0015631;GO:0043226;GO:0043227;GO:0043228;GO:0043229;GO:0043231;GO:0043232;GO:0044422;GO:0044424;GO:0044430;GO:0044446;GO:0044464;GO:0099080;GO:0099081;GO:0099512;GO:0099513	-	3G90X	S	sp|Q93ZH7|IQD2_ARATH Protein IQ-DOMAIN 2 OS=Arabidopsis thaliana OX=3702 GN=IQD2 PE=1 SV=1	RWR85893.1 protein IQ-DOMAIN 1-like protein [Cinnamomum micranthum f. kanehirae]	-	GO:0005575//cellular_component;GO:0005622//intracellular anatomical structure;GO:0005623//obsolete cell;GO:0005634//nucleus;GO:0005856//cytoskeleton;GO:0005874//microtubule;GO:0015630//microtubule cytoskeleton;GO:0043226//organelle;GO:0043227//membrane-bounded organelle;GO:0043228//non-membrane-bounded organelle;GO:0043229//intracellular organelle;GO:0043231//intracellular membrane-bounded organe…	GO:0003674//molecular_function;GO:0005488//binding;GO:0005515//protein binding;GO:0008017//microtubule binding;GO:0008092//cytoskeletal protein binding;GO:0015631//tubulin binding;	-
Hass.g05.18789	down	group5	25635812	25639071	-	1461	Hass.g05.18789	-	-	3G9UZ	F	sp|Q07469|BSPA_POPDE Bark storage protein A OS=Populus deltoides OX=3696 GN=BSPA PE=2 SV=1	RWR77876.1 bark storage protein A [Cinnamomum micranthum f. kanehirae]	-	-	-	-
Hass.g05.18661	down	group5	23300257	23313320	+	2346	Hass.g05.18661	GO:0003674;GO:0003824;GO:0005575;GO:0005622;GO:0005623;GO:0005737;GO:0005773;GO:0005774;GO:0005794;GO:0005886;GO:0005911;GO:0006629;GO:0006720;GO:0006721;GO:0008150;GO:0008152;GO:0008300;GO:0009056;GO:0009506;GO:0009987;GO:0010436;GO:0012505;GO:0016020;GO:0016042;GO:0016108;GO:0016110;GO:0016115;GO:0016116;GO:0016118;GO:0016119;GO:0016121;GO:0016122;GO:0016124;GO:0016491;GO:0016701;GO:0016702;GO:…	K11159	3KV64	Q	sp|Q84KG5|CCD_CROSA Carotenoid 9,10(9&apos;,10&apos;)-cleavage dioxygenase OS=Crocus sativus OX=82528 GN=CCD PE=1 SV=1	RWR77757.1 carotenoid cleavage dioxygenase [Cinnamomum micranthum f. kanehirae]	GO:0006629//lipid metabolic process;GO:0006720//isoprenoid metabolic process;GO:0006721//terpenoid metabolic process;GO:0008150//biological_process;GO:0008152//metabolic process;GO:0008300//isoprenoid catabolic process;GO:0009056//catabolic process;GO:0009987//cellular process;GO:0016042//lipid catabolic process;GO:0016108//tetraterpenoid metabolic process;GO:0016110//tetraterpenoid catabolic pro…	GO:0005575//cellular_component;GO:0005622//intracellular anatomical structure;GO:0005623//obsolete cell;GO:0005737//cytoplasm;GO:0005773//vacuole;GO:0005774//vacuolar membrane;GO:0005794//Golgi apparatus;GO:0005886//plasma membrane;GO:0005911//cell-cell junction;GO:0009506//plasmodesma;GO:0012505//endomembrane system;GO:0016020//membrane;GO:0030054//cell junction;GO:0031090//organelle membrane;GO…	GO:0003674//molecular_function;GO:0003824//catalytic activity;GO:0010436//carotenoid dioxygenase activity;GO:0016491//oxidoreductase activity;GO:0016701//oxidoreductase activity, acting on single donors with incorporation of molecular oxygen;GO:0016702//oxidoreductase activity, acting on single donors with incorporation of molecular oxygen, incorporation of two atoms of oxygen;GO:0045549//9-cis-e…	-
Hass.g03.10343	up	group3	26821479	26827941	-	1531	Hass.g03.10343	-	-	-	-	-	RWR76665.1 something about silencing protein 10 [Cinnamomum micranthum f. kanehirae]	-	-	-	-
Hass.g02.05713	up	group2	33191401	33191823	-	423	Hass.g02.05713	GO:0000160;GO:0001101;GO:0003674;GO:0003700;GO:0003712;GO:0003713;GO:0005575;GO:0005622;GO:0005623;GO:0005634;GO:0005730;GO:0005737;GO:0006355;GO:0006950;GO:0007154;GO:0007165;GO:0008150;GO:0009266;GO:0009408;GO:0009414;GO:0009415;GO:0009628;GO:0009719;GO:0009723;GO:0009725;GO:0009737;GO:0009755;GO:0009873;GO:0009889;GO:0009891;GO:0009893;GO:0009987;GO:0010033;GO:0010035;GO:0010468;GO:0010556;GO:…	K03627	3GIVG	K	sp|Q9LV58|MBF1C_ARATH Multiprotein-bridging factor 1c OS=Arabidopsis thaliana OX=3702 GN=MBF1C PE=1 SV=1	RWR93811.1 multiprotein-bridging factor 1c [Cinnamomum micranthum f. kanehirae]	GO:0000160//phosphorelay signal transduction system;GO:0001101//response to acid chemical;GO:0006355//regulation of transcription, DNA-templated;GO:0006950//response to stress;GO:0007154//cell communication;GO:0007165//signal transduction;GO:0008150//biological_process;GO:0009266//response to temperature stimulus;GO:0009408//response to heat;GO:0009414//response to water deprivation;GO:0009415//r…	GO:0005575//cellular_component;GO:0005622//intracellular anatomical structure;GO:0005623//obsolete cell;GO:0005634//nucleus;GO:0005730//nucleolus;GO:0005737//cytoplasm;GO:0031974//membrane-enclosed lumen;GO:0031981//nuclear lumen;GO:0043226//organelle;GO:0043227//membrane-bounded organelle;GO:0043228//non-membrane-bounded organelle;GO:0043229//intracellular organelle;GO:0043231//intracellular mem…	GO:0003674//molecular_function;GO:0003700//DNA-binding transcription factor activity;GO:0003712//transcription coregulator activity;GO:0003713//transcription coactivator activity;GO:0140110//transcription regulator activity;	-
Hass.g08.27626	down	group8	35871858	35877350	+	2126	Hass.g08.27626	GO:0005575;GO:0005622;GO:0005623;GO:0005737;GO:0005773;GO:0043226;GO:0043227;GO:0043229;GO:0043231;GO:0044424;GO:0044444;GO:0044464	-	3GCV8	C	sp|Q8GZA4|CBSX6_ARATH CBS domain-containing protein CBSX6 OS=Arabidopsis thaliana OX=3702 GN=CBSX6 PE=1 SV=1	RWR87084.1 CBS domain-containing protein CBSX6 [Cinnamomum micranthum f. kanehirae]	-	GO:0005575//cellular_component;GO:0005622//intracellular anatomical structure;GO:0005623//obsolete cell;GO:0005737//cytoplasm;GO:0005773//vacuole;GO:0043226//organelle;GO:0043227//membrane-bounded organelle;GO:0043229//intracellular organelle;GO:0043231//intracellular membrane-bounded organelle;GO:0044424//obsolete intracellular part;GO:0044444//obsolete cytoplasmic part;GO:0044464//obsolete cell…	-	-
Hass.g01.01797	up	group1	52961278	52970111	-	3397	Hass.g01.01797	GO:0003674;GO:0003700;GO:0005575;GO:0005622;GO:0005623;GO:0005634;GO:0005737;GO:0006355;GO:0008150;GO:0009314;GO:0009416;GO:0009628;GO:0009642;GO:0009644;GO:0009889;GO:0009891;GO:0009893;GO:0009962;GO:0010468;GO:0010556;GO:0010557;GO:0010604;GO:0010628;GO:0019219;GO:0019222;GO:0031323;GO:0031325;GO:0031326;GO:0031328;GO:0043226;GO:0043227;GO:0043229;GO:0043231;GO:0044424;GO:0044464;GO:0045893;GO:…	-	3GDXA	K	sp|Q84K00|NAC78_ARATH NAC domain-containing protein 78 OS=Arabidopsis thaliana OX=3702 GN=NAC078 PE=2 SV=2	RWR84199.1 NAC domain-containing protein 82-like protein [Cinnamomum micranthum f. kanehirae]	GO:0006355//regulation of transcription, DNA-templated;GO:0008150//biological_process;GO:0009314//response to radiation;GO:0009416//response to light stimulus;GO:0009628//response to abiotic stimulus;GO:0009642//response to light intensity;GO:0009644//response to high light intensity;GO:0009889//regulation of biosynthetic process;GO:0009891//positive regulation of biosynthetic process;GO:0009893/…	GO:0005575//cellular_component;GO:0005622//intracellular anatomical structure;GO:0005623//obsolete cell;GO:0005634//nucleus;GO:0005737//cytoplasm;GO:0043226//organelle;GO:0043227//membrane-bounded organelle;GO:0043229//intracellular organelle;GO:0043231//intracellular membrane-bounded organelle;GO:0044424//obsolete intracellular part;GO:0044464//obsolete cell part;	GO:0003674//molecular_function;GO:0003700//DNA-binding transcription factor activity;GO:0140110//transcription regulator activity;	-
Hass.g03.10439	down	group3	29941323	29942889	+	757	Hass.g03.10439	GO:0000166;GO:0003674;GO:0003676;GO:0003723;GO:0003729;GO:0005488;GO:0005575;GO:0005622;GO:0005623;GO:0005634;GO:0005737;GO:0005829;GO:0006950;GO:0008150;GO:0009266;GO:0009409;GO:0009628;GO:0036094;GO:0043226;GO:0043227;GO:0043229;GO:0043231;GO:0044424;GO:0044444;GO:0044464;GO:0050896;GO:0097159;GO:1901265;GO:1901363	K12885	3KZ8F	A	sp|Q9LIN3|RZ1A_ARATH Glycine-rich RNA-binding protein RZ1A OS=Arabidopsis thaliana OX=3702 GN=RZ1A PE=1 SV=1	RWR95202.1 glycine-rich RNA-binding protein RZ1A [Cinnamomum micranthum f. kanehirae]	GO:0006950//response to stress;GO:0008150//biological_process;GO:0009266//response to temperature stimulus;GO:0009409//response to cold;GO:0009628//response to abiotic stimulus;GO:0050896//response to stimulus;	GO:0005575//cellular_component;GO:0005622//intracellular anatomical structure;GO:0005623//obsolete cell;GO:0005634//nucleus;GO:0005737//cytoplasm;GO:0005829//cytosol;GO:0043226//organelle;GO:0043227//membrane-bounded organelle;GO:0043229//intracellular organelle;GO:0043231//intracellular membrane-bounded organelle;GO:0044424//obsolete intracellular part;GO:0044444//obsolete cytoplasmic part;GO:00…	GO:0000166//nucleotide binding;GO:0003674//molecular_function;GO:0003676//nucleic acid binding;GO:0003723//RNA binding;GO:0003729//mRNA binding;GO:0005488//binding;GO:0036094//small molecule binding;GO:0097159//organic cyclic compound binding;GO:1901265//nucleoside phosphate binding;GO:1901363//heterocyclic compound binding;	ko03040(Spliceosome)
Hass.g11.32368	up	group11	29434797	29441766	+	491	Hass.g11.32368	-	-	-	-	-	-	-	-	-	-
Hass.g04.16224	up	group4	72345933	72357520	-	4065	Hass.g04.16224	GO:0003674;GO:0003676;GO:0003723;GO:0003729;GO:0005488;GO:0005575;GO:0005622;GO:0005623;GO:0005634;GO:0008150;GO:0010564;GO:0010638;GO:0033043;GO:0040008;GO:0040020;GO:0043226;GO:0043227;GO:0043229;GO:0043231;GO:0044424;GO:0044464;GO:0045787;GO:0045836;GO:0045927;GO:0048518;GO:0048522;GO:0050789;GO:0050794;GO:0051128;GO:0051130;GO:0051445;GO:0051446;GO:0051726;GO:0051783;GO:0051785;GO:0065007;GO:…	-	3G8B5	A	sp|Q6ZI17|OML2_ORYSJ Protein MEI2-like 2 OS=Oryza sativa subsp. japonica OX=39947 GN=ML2 PE=2 SV=1	RWR96151.1 RNA recognition motif domain-containing protein [Cinnamomum micranthum f. kanehirae]	GO:0008150//biological_process;GO:0010564//regulation of cell cycle process;GO:0010638//positive regulation of organelle organization;GO:0033043//regulation of organelle organization;GO:0040008//regulation of growth;GO:0040020//regulation of meiotic nuclear division;GO:0045787//positive regulation of cell cycle;GO:0045836//positive regulation of meiotic nuclear division;GO:0045927//positive regul…	GO:0005575//cellular_component;GO:0005622//intracellular anatomical structure;GO:0005623//obsolete cell;GO:0005634//nucleus;GO:0043226//organelle;GO:0043227//membrane-bounded organelle;GO:0043229//intracellular organelle;GO:0043231//intracellular membrane-bounded organelle;GO:0044424//obsolete intracellular part;GO:0044464//obsolete cell part;	GO:0003674//molecular_function;GO:0003676//nucleic acid binding;GO:0003723//RNA binding;GO:0003729//mRNA binding;GO:0005488//binding;GO:0097159//organic cyclic compound binding;GO:1901363//heterocyclic compound binding;	-
Hass.g01.03123	down	group1	85646312	85646569	-	258	Hass.g01.03123	GO:0001101;GO:0003674;GO:0003824;GO:0005575;GO:0005576;GO:0005622;GO:0005623;GO:0005737;GO:0005739;GO:0008150;GO:0008152;GO:0009507;GO:0009532;GO:0009536;GO:0009570;GO:0010035;GO:0010167;GO:0016020;GO:0016491;GO:0016661;GO:0016662;GO:0042221;GO:0043226;GO:0043227;GO:0043229;GO:0043231;GO:0044422;GO:0044424;GO:0044434;GO:0044435;GO:0044444;GO:0044446;GO:0044464;GO:0048046;GO:0050421;GO:0050896;GO:…	K00366	3G8EW	P	sp|P05314|NIR_SPIOL Ferredoxin--nitrite reductase, chloroplastic OS=Spinacia oleracea OX=3562 GN=NIR PE=1 SV=1	RWR92563.1 Nitrite/Sulfite reductase ferredoxin-like domain-containing protein [Cinnamomum micranthum f. kanehirae]	GO:0001101//response to acid chemical;GO:0008150//biological_process;GO:0008152//metabolic process;GO:0010035//response to inorganic substance;GO:0010167//response to nitrate;GO:0042221//response to chemical;GO:0050896//response to stimulus;GO:0055114//obsolete oxidation-reduction process;GO:1901698//response to nitrogen compound;GO:1901700//response to oxygen-containing compound;	GO:0005575//cellular_component;GO:0005576//extracellular region;GO:0005622//intracellular anatomical structure;GO:0005623//obsolete cell;GO:0005737//cytoplasm;GO:0005739//mitochondrion;GO:0009507//chloroplast;GO:0009532//plastid stroma;GO:0009536//plastid;GO:0009570//chloroplast stroma;GO:0016020//membrane;GO:0043226//organelle;GO:0043227//membrane-bounded organelle;GO:0043229//intracellular orga…	GO:0003674//molecular_function;GO:0003824//catalytic activity;GO:0016491//oxidoreductase activity;GO:0016661//oxidoreductase activity, acting on other nitrogenous compounds as donors;GO:0016662//oxidoreductase activity, acting on other nitrogenous compounds as donors, cytochrome as acceptor;GO:0050421//nitrite reductase (NO-forming) activity;GO:0098809//nitrite reductase activity;	ko00910(Nitrogen metabolism)
Hass.g02.06968	down	group2	57501949	57507404	-	3692	Hass.g02.06968	GO:0000151;GO:0000302;GO:0001101;GO:0003674;GO:0005488;GO:0005515;GO:0005516;GO:0005575;GO:0005622;GO:0005623;GO:0005634;GO:0005737;GO:0006355;GO:0006508;GO:0006511;GO:0006807;GO:0006950;GO:0006970;GO:0006979;GO:0007154;GO:0007165;GO:0007275;GO:0007623;GO:0008150;GO:0008152;GO:0009056;GO:0009057;GO:0009266;GO:0009409;GO:0009553;GO:0009555;GO:0009611;GO:0009628;GO:0009636;GO:0009651;GO:0009719;GO:…	-	3G7YY	K	sp|Q9FMK7|BT1_ARATH BTB/POZ and TAZ domain-containing protein 1 OS=Arabidopsis thaliana OX=3702 GN=BT1 PE=1 SV=1	RWR96986.1 BTB/POZ and TAZ domain-containing protein 1-like protein [Cinnamomum micranthum f. kanehirae]	GO:0000302//response to reactive oxygen species;GO:0001101//response to acid chemical;GO:0006355//regulation of transcription, DNA-templated;GO:0006508//proteolysis;GO:0006511//ubiquitin-dependent protein catabolic process;GO:0006807//nitrogen compound metabolic process;GO:0006950//response to stress;GO:0006970//response to osmotic stress;GO:0006979//response to oxidative stress;GO:0007154//cell …	GO:0000151//ubiquitin ligase complex;GO:0005575//cellular_component;GO:0005622//intracellular anatomical structure;GO:0005623//obsolete cell;GO:0005634//nucleus;GO:0005737//cytoplasm;GO:0019005//SCF ubiquitin ligase complex;GO:0031461//cullin-RING ubiquitin ligase complex;GO:0032991//protein-containing complex;GO:0043226//organelle;GO:0043227//membrane-bounded organelle;GO:0043229//intracellular …	GO:0003674//molecular_function;GO:0005488//binding;GO:0005515//protein binding;GO:0005516//calmodulin binding;GO:0019899//enzyme binding;GO:0031625//ubiquitin protein ligase binding;GO:0044389//ubiquitin-like protein ligase binding;	-
Hass.g07.26218	down	group7	56495874	56516187	-	4476	Hass.g07.26218	-	-	3GB62	DZ	sp|Q947D2|PRAF1_ARATH PH, RCC1 and FYVE domains-containing protein 1 OS=Arabidopsis thaliana OX=3702 GN=PRAF1 PE=1 SV=1	RWR84035.1 FYVE zinc finger [Cinnamomum micranthum f. kanehirae]	-	-	-	-
Hass.g02.08923	up	group2	93826550	93826894	+	345	Hass.g02.08923	-	K13993	3GC1C	O	sp|P46516|HSP21_HELAN 17.9 kDa class II heat shock protein OS=Helianthus annuus OX=4232 GN=HSP17.9 PE=2 SV=1	RWR80559.1 class II heat shock-like protein [Cinnamomum micranthum f. kanehirae]	-	-	-	ko04141(Protein processing in endoplasmic reticulum)
Hass.g01.00628	down	group1	31799156	31804026	+	2209	Hass.g01.00628	GO:0005575;GO:0005622;GO:0005623;GO:0005737;GO:0005773;GO:0043226;GO:0043227;GO:0043229;GO:0043231;GO:0044424;GO:0044444;GO:0044464	-	3GEMN	MW	sp|Q66GR0|FLA17_ARATH Fasciclin-like arabinogalactan protein 17 OS=Arabidopsis thaliana OX=3702 GN=FLA17 PE=2 SV=1	RWR85446.1 fasciclin-like arabinogalactan protein 17 [Cinnamomum micranthum f. kanehirae]	-	GO:0005575//cellular_component;GO:0005622//intracellular anatomical structure;GO:0005623//obsolete cell;GO:0005737//cytoplasm;GO:0005773//vacuole;GO:0043226//organelle;GO:0043227//membrane-bounded organelle;GO:0043229//intracellular organelle;GO:0043231//intracellular membrane-bounded organelle;GO:0044424//obsolete intracellular part;GO:0044444//obsolete cytoplasmic part;GO:0044464//obsolete cell…	-	-
Hass.g09.29592	up	group9	44260811	44267012	-	2088	Hass.g09.29592	GO:0001067;GO:0003674;GO:0003676;GO:0003677;GO:0003700;GO:0005488;GO:0005575;GO:0005622;GO:0005623;GO:0005634;GO:0006355;GO:0008150;GO:0009889;GO:0010468;GO:0010556;GO:0019219;GO:0019222;GO:0031323;GO:0031326;GO:0043226;GO:0043227;GO:0043229;GO:0043231;GO:0044212;GO:0044424;GO:0044464;GO:0050789;GO:0050794;GO:0051171;GO:0051252;GO:0060255;GO:0065007;GO:0080090;GO:0097159;GO:0140110;GO:1901363;GO:…	-	3GJDA	K	sp|Q7XKC4|Y4765_ORYSJ Putative B3 domain-containing protein Os04g0676650 OS=Oryza sativa subsp. japonica OX=39947 GN=Os04g0676650 PE=3 SV=2	XP_010279459.1 PREDICTED: uncharacterized protein LOC104613375 isoform X5 [Nelumbo nucifera]	GO:0006355//regulation of transcription, DNA-templated;GO:0008150//biological_process;GO:0009889//regulation of biosynthetic process;GO:0010468//regulation of gene expression;GO:0010556//regulation of macromolecule biosynthetic process;GO:0019219//regulation of nucleobase-containing compound metabolic process;GO:0019222//regulation of metabolic process;GO:0031323//regulation of cellular metabolic…	GO:0005575//cellular_component;GO:0005622//intracellular anatomical structure;GO:0005623//obsolete cell;GO:0005634//nucleus;GO:0043226//organelle;GO:0043227//membrane-bounded organelle;GO:0043229//intracellular organelle;GO:0043231//intracellular membrane-bounded organelle;GO:0044424//obsolete intracellular part;GO:0044464//obsolete cell part;	GO:0001067//transcription regulatory region nucleic acid binding;GO:0003674//molecular_function;GO:0003676//nucleic acid binding;GO:0003677//DNA binding;GO:0003700//DNA-binding transcription factor activity;GO:0005488//binding;GO:0044212//transcription cis-regulatory region binding;GO:0097159//organic cyclic compound binding;GO:0140110//transcription regulator activity;GO:1901363//heterocyclic co…	-
Hass.g04.16270	down	group4	72917490	72919488	+	1221	Hass.g04.16270	GO:0001067;GO:0003674;GO:0003676;GO:0003677;GO:0003700;GO:0005488;GO:0006355;GO:0006950;GO:0007154;GO:0008150;GO:0009267;GO:0009605;GO:0009889;GO:0009890;GO:0009892;GO:0009987;GO:0009991;GO:0010033;GO:0010036;GO:0010200;GO:0010243;GO:0010468;GO:0010556;GO:0010558;GO:0010605;GO:0010629;GO:0016036;GO:0019219;GO:0019222;GO:0031323;GO:0031324;GO:0031326;GO:0031327;GO:0031667;GO:0031668;GO:0031669;GO:…	-	3GDXC	K	sp|Q9C519|WRKY6_ARATH WRKY transcription factor 6 OS=Arabidopsis thaliana OX=3702 GN=WRKY6 PE=1 SV=1	RWR96122.1 putative WRKY transcription factor 31 [Cinnamomum micranthum f. kanehirae]	GO:0006355//regulation of transcription, DNA-templated;GO:0006950//response to stress;GO:0007154//cell communication;GO:0008150//biological_process;GO:0009267//cellular response to starvation;GO:0009605//response to external stimulus;GO:0009889//regulation of biosynthetic process;GO:0009890//negative regulation of biosynthetic process;GO:0009892//negative regulation of metabolic process;GO:000998…	-	GO:0001067//transcription regulatory region nucleic acid binding;GO:0003674//molecular_function;GO:0003676//nucleic acid binding;GO:0003677//DNA binding;GO:0003700//DNA-binding transcription factor activity;GO:0005488//binding;GO:0044212//transcription cis-regulatory region binding;GO:0097159//organic cyclic compound binding;GO:0140110//transcription regulator activity;GO:1901363//heterocyclic co…	-
Hass.g09.29524	down	group9	43010695	43016165	+	1777	Hass.g09.29524	GO:0000325;GO:0003674;GO:0005215;GO:0005575;GO:0005622;GO:0005623;GO:0005737;GO:0005773;GO:0005774;GO:0006793;GO:0006810;GO:0006811;GO:0006812;GO:0006816;GO:0006873;GO:0006874;GO:0006875;GO:0006882;GO:0007275;GO:0008150;GO:0008152;GO:0008324;GO:0009605;GO:0009607;GO:0009624;GO:0009705;GO:0009719;GO:0009725;GO:0009733;GO:0009987;GO:0010033;GO:0010035;GO:0010038;GO:0015075;GO:0015077;GO:0015078;GO:…	K07300	4JED1	P	sp|Q93Z81|CAX3_ARATH Vacuolar cation/proton exchanger 3 OS=Arabidopsis thaliana OX=3702 GN=CAX3 PE=1 SV=1	RWR78805.1 Sodium/calcium exchanger membrane region [Cinnamomum micranthum f. kanehirae]	GO:0006793//phosphorus metabolic process;GO:0006810//transport;GO:0006811//ion transport;GO:0006812//cation transport;GO:0006816//calcium ion transport;GO:0006873//cellular ion homeostasis;GO:0006874//cellular calcium ion homeostasis;GO:0006875//cellular metal ion homeostasis;GO:0006882//cellular zinc ion homeostasis;GO:0007275//multicellular organism development;GO:0008150//biological_process;GO…	GO:0000325//plant-type vacuole;GO:0005575//cellular_component;GO:0005622//intracellular anatomical structure;GO:0005623//obsolete cell;GO:0005737//cytoplasm;GO:0005773//vacuole;GO:0005774//vacuolar membrane;GO:0009705//plant-type vacuole membrane;GO:0016020//membrane;GO:0031090//organelle membrane;GO:0043226//organelle;GO:0043227//membrane-bounded organelle;GO:0043229//intracellular organelle;GO:…	GO:0003674//molecular_function;GO:0005215//transporter activity;GO:0008324//cation transmembrane transporter activity;GO:0015075//ion transmembrane transporter activity;GO:0015077//inorganic cation transmembrane transporter activity;GO:0015078//proton transmembrane transporter activity;GO:0015085//calcium ion transmembrane transporter activity;GO:0015291//secondary active transmembrane transporte…	-
Hass.g09.29037	up	group9	34147625	34148339	+	628	Hass.g09.29037	GO:0006950;GO:0006970;GO:0008150;GO:0009266;GO:0009408;GO:0009628;GO:0050896	K13993	3GHUN	O	sp|Q96331|HS23M_ARATH 23.6 kDa heat shock protein, mitochondrial OS=Arabidopsis thaliana OX=3702 GN=HSP23.6 PE=2 SV=1	RWR79298.1 small heat shock protein, chloroplastic-like protein isoform X2 [Cinnamomum micranthum f. kanehirae]	GO:0006950//response to stress;GO:0006970//response to osmotic stress;GO:0008150//biological_process;GO:0009266//response to temperature stimulus;GO:0009408//response to heat;GO:0009628//response to abiotic stimulus;GO:0050896//response to stimulus;	-	-	ko04141(Protein processing in endoplasmic reticulum)
Hass.g05.19958	down	group5	45331189	45337388	+	2251	Hass.g05.19958	GO:0000271;GO:0003674;GO:0003824;GO:0005575;GO:0005622;GO:0005623;GO:0005737;GO:0005829;GO:0005975;GO:0005976;GO:0005977;GO:0005978;GO:0006073;GO:0006091;GO:0006112;GO:0008150;GO:0008152;GO:0008194;GO:0008466;GO:0009058;GO:0009059;GO:0009250;GO:0009987;GO:0015980;GO:0016051;GO:0016740;GO:0016757;GO:0016758;GO:0033692;GO:0034637;GO:0034645;GO:0035251;GO:0043170;GO:0044042;GO:0044237;GO:0044238;GO:…	-	3GGQ0	G	sp|Q8VZP6|GUX8_ARATH Putative glucuronosyltransferase PGSIP8 OS=Arabidopsis thaliana OX=3702 GN=PGSIP8 PE=2 SV=1	RWR87472.1 putative glucuronosyltransferase PGSIP8 isoform X1 [Cinnamomum micranthum f. kanehirae]	GO:0000271//polysaccharide biosynthetic process;GO:0005975//carbohydrate metabolic process;GO:0005976//polysaccharide metabolic process;GO:0005977//glycogen metabolic process;GO:0005978//glycogen biosynthetic process;GO:0006073//cellular glucan metabolic process;GO:0006091//generation of precursor metabolites and energy;GO:0006112//energy reserve metabolic process;GO:0008150//biological_process;G…	GO:0005575//cellular_component;GO:0005622//intracellular anatomical structure;GO:0005623//obsolete cell;GO:0005737//cytoplasm;GO:0005829//cytosol;GO:0044424//obsolete intracellular part;GO:0044444//obsolete cytoplasmic part;GO:0044464//obsolete cell part;	GO:0003674//molecular_function;GO:0003824//catalytic activity;GO:0008194//UDP-glycosyltransferase activity;GO:0008466//glycogenin glucosyltransferase activity;GO:0016740//transferase activity;GO:0016757//glycosyltransferase activity;GO:0016758//hexosyltransferase activity;GO:0035251//UDP-glucosyltransferase activity;GO:0046527//glucosyltransferase activity;	-
Hass.g10.31648	up	group10	42982541	42996147	+	3756	Hass.g10.31648	GO:0005575;GO:0005622;GO:0005623;GO:0005737;GO:0006950;GO:0006996;GO:0008150;GO:0009266;GO:0009408;GO:0009507;GO:0009532;GO:0009536;GO:0009570;GO:0009628;GO:0009657;GO:0009658;GO:0009987;GO:0016043;GO:0043226;GO:0043227;GO:0043229;GO:0043231;GO:0044422;GO:0044424;GO:0044434;GO:0044435;GO:0044444;GO:0044446;GO:0044464;GO:0050896;GO:0071840	K03695	3G8HA	O	sp|Q75GT3|CLPB2_ORYSJ Chaperone protein ClpB2, chloroplastic OS=Oryza sativa subsp. japonica OX=39947 GN=CLPB2 PE=2 SV=1	RWR77248.1 ClpA/B family [Cinnamomum micranthum f. kanehirae]	GO:0006950//response to stress;GO:0006996//organelle organization;GO:0008150//biological_process;GO:0009266//response to temperature stimulus;GO:0009408//response to heat;GO:0009628//response to abiotic stimulus;GO:0009657//plastid organization;GO:0009658//chloroplast organization;GO:0009987//cellular process;GO:0016043//cellular component organization;GO:0050896//response to stimulus;GO:0071840/…	GO:0005575//cellular_component;GO:0005622//intracellular anatomical structure;GO:0005623//obsolete cell;GO:0005737//cytoplasm;GO:0009507//chloroplast;GO:0009532//plastid stroma;GO:0009536//plastid;GO:0009570//chloroplast stroma;GO:0043226//organelle;GO:0043227//membrane-bounded organelle;GO:0043229//intracellular organelle;GO:0043231//intracellular membrane-bounded organelle;GO:0044422//obsolete …	-	-
Hass.g10.30466	up	group10	9726315	9727611	-	1029	Hass.g10.30466	GO:0005575;GO:0005623;GO:0005886;GO:0016020;GO:0031224;GO:0031225;GO:0031226;GO:0044425;GO:0044459;GO:0044464;GO:0046658;GO:0071944	-	3HUC2	T	sp|Q9ZQI8|LTG11_ARATH Non-specific lipid transfer protein GPI-anchored 11 OS=Arabidopsis thaliana OX=3702 GN=LTPG11 PE=2 SV=1	RWR93024.1 non-specific lipid-transfer protein-like protein [Cinnamomum micranthum f. kanehirae]	-	GO:0005575//cellular_component;GO:0005623//obsolete cell;GO:0005886//plasma membrane;GO:0016020//membrane;GO:0031224//intrinsic component of membrane;GO:0031225//anchored component of membrane;GO:0031226//intrinsic component of plasma membrane;GO:0044425//obsolete membrane part;GO:0044459//obsolete plasma membrane part;GO:0044464//obsolete cell part;GO:0046658//anchored component of plasma membra…	-	-
Hass.g05.20500	up	group5	54731394	54733352	+	1458	Hass.g05.20500	-	K03283	3G8YX	O	sp|P26413|HSP70_SOYBN Heat shock 70 kDa protein OS=Glycine max OX=3847 GN=HSP70 PE=3 SV=1	XP_006826662.1 heat shock 70 kDa protein 5 [Amborella trichopoda] &gt;ERM93899.1 hypothetical protein AMTR_s00137p00032560 [Amborella trichopoda]	-	-	-	ko04144(Endocytosis);ko04141(Protein processing in endoplasmic reticulum);ko03040(Spliceosome)
Hass.g02.08975	down	group2	94713216	94721461	-	2536	Hass.g02.08975	GO:0003333;GO:0003674;GO:0005215;GO:0005310;GO:0005313;GO:0005326;GO:0005342;GO:0005575;GO:0005623;GO:0005886;GO:0005887;GO:0006810;GO:0006811;GO:0006812;GO:0006820;GO:0006835;GO:0006836;GO:0006855;GO:0006865;GO:0008028;GO:0008150;GO:0008324;GO:0008509;GO:0008514;GO:0015075;GO:0015171;GO:0015172;GO:0015174;GO:0015175;GO:0015179;GO:0015180;GO:0015181;GO:0015185;GO:0015189;GO:0015238;GO:0015291;GO:…	-	3KUQY	E	sp|B9EXZ6|BAT1_ORYSJ Amino-acid permease BAT1 homolog OS=Oryza sativa subsp. japonica OX=39947 GN=BAT1 PE=2 SV=1	RWR80521.1 amino-acid permease BAT1 isoform X2 [Cinnamomum micranthum f. kanehirae]	GO:0003333//amino acid transmembrane transport;GO:0006810//transport;GO:0006811//ion transport;GO:0006812//cation transport;GO:0006820//anion transport;GO:0006835//dicarboxylic acid transport;GO:0006836//neurotransmitter transport;GO:0006855//xenobiotic transmembrane transport;GO:0006865//amino acid transport;GO:0008150//biological_process;GO:0015711//organic anion transport;GO:0015718//monocarbo…	GO:0005575//cellular_component;GO:0005623//obsolete cell;GO:0005886//plasma membrane;GO:0005887//integral component of plasma membrane;GO:0016020//membrane;GO:0016021//integral component of membrane;GO:0031224//intrinsic component of membrane;GO:0031226//intrinsic component of plasma membrane;GO:0044425//obsolete membrane part;GO:0044459//obsolete plasma membrane part;GO:0044464//obsolete cell pa…	GO:0003674//molecular_function;GO:0005215//transporter activity;GO:0005310//dicarboxylic acid transmembrane transporter activity;GO:0005313//L-glutamate transmembrane transporter activity;GO:0005326//neurotransmitter transmembrane transporter activity;GO:0005342//organic acid transmembrane transporter activity;GO:0008028//monocarboxylic acid transmembrane transporter activity;GO:0008324//cation t…	-
Hass.g08.27828	down	group8	39950258	39960994	-	1794	Hass.g08.27828	-	-	3G9DS	Q	sp|A0A0S2IHL2|C7A39_KALSE Cytochrome P450 72A397 OS=Kalopanax septemlobus OX=228393 GN=CYP72A397 PE=1 SV=1	RWR86359.1 cytochrome P450 CYP72A219-like protein [Cinnamomum micranthum f. kanehirae]	-	-	-	-
Hass.g08.27658	down	group8	36428589	36434816	+	2039	Hass.g08.27658	GO:0000003;GO:0003674;GO:0003824;GO:0003993;GO:0006793;GO:0006796;GO:0007275;GO:0008150;GO:0008152;GO:0009791;GO:0009845;GO:0009846;GO:0009856;GO:0009987;GO:0016311;GO:0016787;GO:0016788;GO:0016791;GO:0022414;GO:0032501;GO:0032502;GO:0042578;GO:0044237;GO:0044706;GO:0048856;GO:0051704;GO:0090351	-	3KMG2	G	sp|Q9SFU3|PPA15_ARATH Purple acid phosphatase 15 OS=Arabidopsis thaliana OX=3702 GN=PAP15 PE=1 SV=1	RWR87104.1 Phosphoesterase domain-containing protein [Cinnamomum micranthum f. kanehirae]	GO:0000003//reproduction;GO:0006793//phosphorus metabolic process;GO:0006796//phosphate-containing compound metabolic process;GO:0007275//multicellular organism development;GO:0008150//biological_process;GO:0008152//metabolic process;GO:0009791//post-embryonic development;GO:0009845//seed germination;GO:0009846//pollen germination;GO:0009856//pollination;GO:0009987//cellular process;GO:0016311//d…	-	GO:0003674//molecular_function;GO:0003824//catalytic activity;GO:0003993//acid phosphatase activity;GO:0016787//hydrolase activity;GO:0016788//hydrolase activity, acting on ester bonds;GO:0016791//phosphatase activity;GO:0042578//phosphoric ester hydrolase activity;	-
Hass.g04.16807	down	group4	82218634	82220208	-	763	Hass.g04.16807	-	-	4JR2W	-	-	RWR89381.1 hypothetical protein CKAN_01843600 [Cinnamomum micranthum f. kanehirae]	-	-	-	-
Hass.g05.18426	down	group5	19225848	19239087	-	3198	Hass.g05.18426	GO:0000981;GO:0000988;GO:0000989;GO:0001067;GO:0001076;GO:0001101;GO:0001134;GO:0001135;GO:0003674;GO:0003676;GO:0003677;GO:0003700;GO:0005488;GO:0005575;GO:0005622;GO:0005623;GO:0005634;GO:0006355;GO:0006357;GO:0006950;GO:0008150;GO:0008285;GO:0009266;GO:0009409;GO:0009628;GO:0009719;GO:0009723;GO:0009725;GO:0009751;GO:0009889;GO:0009890;GO:0009891;GO:0009892;GO:0009893;GO:0009987;GO:0010033;GO:…	K09422	3G93N	K	sp|Q6R032|MB3R5_ARATH Transcription factor MYB3R-5 OS=Arabidopsis thaliana OX=3702 GN=MYB3R5 PE=2 SV=1	RWR76736.1 myb-related protein B [Cinnamomum micranthum f. kanehirae]	GO:0001101//response to acid chemical;GO:0006355//regulation of transcription, DNA-templated;GO:0006357//regulation of transcription by RNA polymerase II;GO:0006950//response to stress;GO:0008150//biological_process;GO:0008285//negative regulation of cell population proliferation;GO:0009266//response to temperature stimulus;GO:0009409//response to cold;GO:0009628//response to abiotic stimulus;GO:…	GO:0005575//cellular_component;GO:0005622//intracellular anatomical structure;GO:0005623//obsolete cell;GO:0005634//nucleus;GO:0043226//organelle;GO:0043227//membrane-bounded organelle;GO:0043229//intracellular organelle;GO:0043231//intracellular membrane-bounded organelle;GO:0044424//obsolete intracellular part;GO:0044464//obsolete cell part;	GO:0000981//DNA-binding transcription factor activity, RNA polymerase II-specific;GO:0000988//obsolete transcription factor activity, protein binding;GO:0000989//obsolete transcription factor activity, transcription factor binding;GO:0001067//transcription regulatory region nucleic acid binding;GO:0001076//obsolete transcription factor activity, RNA polymerase II transcription factor binding;GO:0…	-
Hass.g06.23881	down	group6	61626602	61627171	-	570	Hass.g06.23881	GO:0003674;GO:0005488;GO:0005509;GO:0005575;GO:0005622;GO:0005623;GO:0005634;GO:0005737;GO:0006950;GO:0007275;GO:0008150;GO:0009266;GO:0009409;GO:0009628;GO:0009653;GO:0009888;GO:0009987;GO:0010015;GO:0010053;GO:0010054;GO:0016049;GO:0021700;GO:0022622;GO:0030154;GO:0032501;GO:0032502;GO:0040007;GO:0043167;GO:0043169;GO:0043226;GO:0043227;GO:0043229;GO:0043231;GO:0044424;GO:0044464;GO:0046872;GO:…	K13448	3GI6M	T	sp|Q9FYK2|CML25_ARATH Probable calcium-binding protein CML25 OS=Arabidopsis thaliana OX=3702 GN=CML25 PE=2 SV=1	RWR75073.1 putative calcium-binding protein CML25 [Cinnamomum micranthum f. kanehirae]	GO:0006950//response to stress;GO:0007275//multicellular organism development;GO:0008150//biological_process;GO:0009266//response to temperature stimulus;GO:0009409//response to cold;GO:0009628//response to abiotic stimulus;GO:0009653//anatomical structure morphogenesis;GO:0009888//tissue development;GO:0009987//cellular process;GO:0010015//root morphogenesis;GO:0010053//root epidermal cell diffe…	GO:0005575//cellular_component;GO:0005622//intracellular anatomical structure;GO:0005623//obsolete cell;GO:0005634//nucleus;GO:0005737//cytoplasm;GO:0043226//organelle;GO:0043227//membrane-bounded organelle;GO:0043229//intracellular organelle;GO:0043231//intracellular membrane-bounded organelle;GO:0044424//obsolete intracellular part;GO:0044464//obsolete cell part;	GO:0003674//molecular_function;GO:0005488//binding;GO:0005509//calcium ion binding;GO:0043167//ion binding;GO:0043169//cation binding;GO:0046872//metal ion binding;	ko04626(Plant-pathogen interaction)
Hass.g05.18254	down	group5	15701291	15708739	-	1810	Hass.g05.18254	GO:0003674;GO:0003824;GO:0005575;GO:0005622;GO:0005623;GO:0005737;GO:0005739;GO:0005740;GO:0006629;GO:0006644;GO:0006650;GO:0006793;GO:0006796;GO:0006996;GO:0007005;GO:0007006;GO:0007007;GO:0007275;GO:0007507;GO:0008150;GO:0008152;GO:0008374;GO:0009987;GO:0016020;GO:0016043;GO:0016740;GO:0016746;GO:0016747;GO:0019637;GO:0031090;GO:0031224;GO:0031966;GO:0031967;GO:0031975;GO:0032048;GO:0032501;GO:…	K13511	3GCGM	I	sp|Q9V6G5|TAZ_DROME Tafazzin OS=Drosophila melanogaster OX=7227 GN=Taz PE=1 SV=2	RWR76528.1 tafazzin [Cinnamomum micranthum f. kanehirae]	GO:0006629//lipid metabolic process;GO:0006644//phospholipid metabolic process;GO:0006650//glycerophospholipid metabolic process;GO:0006793//phosphorus metabolic process;GO:0006796//phosphate-containing compound metabolic process;GO:0006996//organelle organization;GO:0007005//mitochondrion organization;GO:0007006//mitochondrial membrane organization;GO:0007007//inner mitochondrial membrane organi…	GO:0005575//cellular_component;GO:0005622//intracellular anatomical structure;GO:0005623//obsolete cell;GO:0005737//cytoplasm;GO:0005739//mitochondrion;GO:0005740//mitochondrial envelope;GO:0016020//membrane;GO:0031090//organelle membrane;GO:0031224//intrinsic component of membrane;GO:0031966//mitochondrial membrane;GO:0031967//organelle envelope;GO:0031975//envelope;GO:0043226//organelle;GO:0043…	GO:0003674//molecular_function;GO:0003824//catalytic activity;GO:0008374//O-acyltransferase activity;GO:0016740//transferase activity;GO:0016746//acyltransferase activity;GO:0016747//acyltransferase activity, transferring groups other than amino-acyl groups;	ko00564(Glycerophospholipid metabolism)
Hass.g04.17233	up	group4	88873634	88874503	-	733	Hass.g04.17233	GO:0000302;GO:0005575;GO:0005622;GO:0005623;GO:0005737;GO:0006417;GO:0006950;GO:0006979;GO:0008150;GO:0009266;GO:0009314;GO:0009408;GO:0009416;GO:0009507;GO:0009526;GO:0009532;GO:0009536;GO:0009570;GO:0009628;GO:0009636;GO:0009642;GO:0009644;GO:0009889;GO:0009891;GO:0009893;GO:0009941;GO:0009987;GO:0010035;GO:0010468;GO:0010556;GO:0010557;GO:0010604;GO:0010608;GO:0010628;GO:0019222;GO:0031323;GO:…	K03695	3G8BD	O	sp|P42730|CLPB1_ARATH Chaperone protein ClpB1 OS=Arabidopsis thaliana OX=3702 GN=CLPB1 PE=1 SV=2	RWR89037.1 ClpA/B family [Cinnamomum micranthum f. kanehirae]	GO:0000302//response to reactive oxygen species;GO:0006417//regulation of translation;GO:0006950//response to stress;GO:0006979//response to oxidative stress;GO:0008150//biological_process;GO:0009266//response to temperature stimulus;GO:0009314//response to radiation;GO:0009408//response to heat;GO:0009416//response to light stimulus;GO:0009628//response to abiotic stimulus;GO:0009636//response t…	GO:0005575//cellular_component;GO:0005622//intracellular anatomical structure;GO:0005623//obsolete cell;GO:0005737//cytoplasm;GO:0009507//chloroplast;GO:0009526//plastid envelope;GO:0009532//plastid stroma;GO:0009536//plastid;GO:0009570//chloroplast stroma;GO:0009941//chloroplast envelope;GO:0031967//organelle envelope;GO:0031975//envelope;GO:0043226//organelle;GO:0043227//membrane-bounded organe…	-	-
Hass.g11.32495	down	group11	34365180	34366758	-	1066	Hass.g11.32495	-	-	3GJHR	S	sp|Q8VY80|FLZ5_ARATH FCS-Like Zinc finger 5 OS=Arabidopsis thaliana OX=3702 GN=FLZ5 PE=1 SV=1	RWR84062.1 50s ribosomal l24e [Cinnamomum micranthum f. kanehirae]	-	-	-	-
Hass.g05.19872	up	group5	44046764	44050839	+	1539	Hass.g05.19872	GO:0005575;GO:0005576;GO:0005622;GO:0005623;GO:0005737;GO:0006605;GO:0006810;GO:0006886;GO:0006950;GO:0008104;GO:0008150;GO:0009266;GO:0009408;GO:0009507;GO:0009526;GO:0009532;GO:0009536;GO:0009570;GO:0009579;GO:0009628;GO:0009941;GO:0010035;GO:0010038;GO:0015031;GO:0015833;GO:0031967;GO:0031975;GO:0033036;GO:0033365;GO:0034613;GO:0042221;GO:0042886;GO:0043226;GO:0043227;GO:0043229;GO:0043231;GO:…	-	3G7BX	O	sp|Q02028|HSP7S_PEA Stromal 70 kDa heat shock-related protein, chloroplastic OS=Pisum sativum OX=3888 GN=HSP70 PE=2 SV=1	RWR92670.1 stromal heat shock-related protein, chloroplastic [Cinnamomum micranthum f. kanehirae]	GO:0006605//protein targeting;GO:0006810//transport;GO:0006886//intracellular protein transport;GO:0006950//response to stress;GO:0008104//protein localization;GO:0008150//biological_process;GO:0009266//response to temperature stimulus;GO:0009408//response to heat;GO:0009628//response to abiotic stimulus;GO:0010035//response to inorganic substance;GO:0010038//response to metal ion;GO:0015031//pro…	GO:0005575//cellular_component;GO:0005576//extracellular region;GO:0005622//intracellular anatomical structure;GO:0005623//obsolete cell;GO:0005737//cytoplasm;GO:0009507//chloroplast;GO:0009526//plastid envelope;GO:0009532//plastid stroma;GO:0009536//plastid;GO:0009570//chloroplast stroma;GO:0009579//thylakoid;GO:0009941//chloroplast envelope;GO:0031967//organelle envelope;GO:0031975//envelope;GO…	-	-
Hass.g03.10860	down	group3	39172898	39173185	-	288	Hass.g03.10860	-	-	4JDQN	S	-	RWR72432.1 blue copper-like protein [Cinnamomum micranthum f. kanehirae]	-	-	-	-
Hass.g01.01801	up	group1	52996565	53002676	-	1481	Hass.g01.01801	GO:0003674;GO:0003700;GO:0005575;GO:0005622;GO:0005623;GO:0005634;GO:0005737;GO:0006355;GO:0008150;GO:0009314;GO:0009416;GO:0009628;GO:0009642;GO:0009644;GO:0009889;GO:0009891;GO:0009893;GO:0009962;GO:0010468;GO:0010556;GO:0010557;GO:0010604;GO:0010628;GO:0019219;GO:0019222;GO:0031323;GO:0031325;GO:0031326;GO:0031328;GO:0043226;GO:0043227;GO:0043229;GO:0043231;GO:0044424;GO:0044464;GO:0045893;GO:…	-	3KQ54	K	sp|Q949N0|NAC53_ARATH NAC domain-containing protein 53 OS=Arabidopsis thaliana OX=3702 GN=NAC053 PE=2 SV=1	RWR84198.1 NAC domain-containing protein 82-like protein [Cinnamomum micranthum f. kanehirae]	GO:0006355//regulation of transcription, DNA-templated;GO:0008150//biological_process;GO:0009314//response to radiation;GO:0009416//response to light stimulus;GO:0009628//response to abiotic stimulus;GO:0009642//response to light intensity;GO:0009644//response to high light intensity;GO:0009889//regulation of biosynthetic process;GO:0009891//positive regulation of biosynthetic process;GO:0009893/…	GO:0005575//cellular_component;GO:0005622//intracellular anatomical structure;GO:0005623//obsolete cell;GO:0005634//nucleus;GO:0005737//cytoplasm;GO:0043226//organelle;GO:0043227//membrane-bounded organelle;GO:0043229//intracellular organelle;GO:0043231//intracellular membrane-bounded organelle;GO:0044424//obsolete intracellular part;GO:0044464//obsolete cell part;	GO:0003674//molecular_function;GO:0003700//DNA-binding transcription factor activity;GO:0140110//transcription regulator activity;	-
Hass.g10.30505	up	group10	10394857	10398561	-	2102	Hass.g10.30505	GO:0005575;GO:0005622;GO:0005623;GO:0005737;GO:0005768;GO:0005794;GO:0005802;GO:0012505;GO:0031410;GO:0031982;GO:0031984;GO:0043226;GO:0043227;GO:0043229;GO:0043231;GO:0044422;GO:0044424;GO:0044431;GO:0044444;GO:0044446;GO:0044464;GO:0097708;GO:0098791	-	3GGE4	G	sp|F4HSU3|OFUT6_ARATH O-fucosyltransferase 6 OS=Arabidopsis thaliana OX=3702 GN=OFUT6 PE=2 SV=1	RWR92976.1 GDP-fucose protein O-fucosyltransferase [Cinnamomum micranthum f. kanehirae]	-	GO:0005575//cellular_component;GO:0005622//intracellular anatomical structure;GO:0005623//obsolete cell;GO:0005737//cytoplasm;GO:0005768//endosome;GO:0005794//Golgi apparatus;GO:0005802//trans-Golgi network;GO:0012505//endomembrane system;GO:0031410//cytoplasmic vesicle;GO:0031982//vesicle;GO:0031984//organelle subcompartment;GO:0043226//organelle;GO:0043227//membrane-bounded organelle;GO:0043229…	-	-
Hass.g11.32533	down	group11	34931798	34932889	+	1092	Hass.g11.32533	GO:0003674;GO:0003824;GO:0004842;GO:0006464;GO:0006508;GO:0006511;GO:0006807;GO:0008150;GO:0008152;GO:0009056;GO:0009057;GO:0009987;GO:0010498;GO:0016567;GO:0016740;GO:0019538;GO:0019787;GO:0019941;GO:0030163;GO:0032446;GO:0036211;GO:0043161;GO:0043170;GO:0043412;GO:0043632;GO:0044237;GO:0044238;GO:0044248;GO:0044257;GO:0044260;GO:0044265;GO:0044267;GO:0051603;GO:0061630;GO:0061659;GO:0070647;GO:…	-	3GHAD	O	sp|Q9LX93|ATL55_ARATH E3 ubiquitin-protein ligase RING1 OS=Arabidopsis thaliana OX=3702 GN=ATL55 PE=1 SV=1	RWR84100.1 zinc finger protein [Cinnamomum micranthum f. kanehirae]	GO:0006464//cellular protein modification process;GO:0006508//proteolysis;GO:0006511//ubiquitin-dependent protein catabolic process;GO:0006807//nitrogen compound metabolic process;GO:0008150//biological_process;GO:0008152//metabolic process;GO:0009056//catabolic process;GO:0009057//macromolecule catabolic process;GO:0009987//cellular process;GO:0010498//proteasomal protein catabolic process;GO:00…	-	GO:0003674//molecular_function;GO:0003824//catalytic activity;GO:0004842//ubiquitin-protein transferase activity;GO:0016740//transferase activity;GO:0019787//ubiquitin-like protein transferase activity;GO:0061630//ubiquitin protein ligase activity;GO:0061659//ubiquitin-like protein ligase activity;GO:0140096//catalytic activity, acting on a protein;	-
Hass.g03.11483	down	group3	49220974	49223476	-	1405	Hass.g03.11483	-	-	3GE2P	S	sp|Q9XI31|GLYI4_ARATH Glyoxylase I 4 OS=Arabidopsis thaliana OX=3702 GN=GLYI4 PE=2 SV=1	RWR81758.1 Glyoxalase-like domain-containing protein [Cinnamomum micranthum f. kanehirae]	-	-	-	-
Hass.g02.05661	down	group2	31996362	32017886	+	5018	Hass.g02.05661	GO:0003674;GO:0003824;GO:0005575;GO:0005622;GO:0005623;GO:0005737;GO:0005739;GO:0009507;GO:0009526;GO:0009528;GO:0009532;GO:0009536;GO:0009570;GO:0009706;GO:0009941;GO:0010007;GO:0016020;GO:0016851;GO:0016874;GO:0019866;GO:0031090;GO:0031967;GO:0031969;GO:0031975;GO:0032991;GO:0042170;GO:0043226;GO:0043227;GO:0043229;GO:0043231;GO:0044422;GO:0044424;GO:0044434;GO:0044435;GO:0044444;GO:0044446;GO:…	K03403	3GBPN	H	sp|B8ANF1|CHLH_ORYSI Magnesium-chelatase subunit ChlH, chloroplastic OS=Oryza sativa subsp. indica OX=39946 GN=CHLH PE=3 SV=1	RWR93763.1 magnesium-chelatase subunit ChlH, chloroplastic [Cinnamomum micranthum f. kanehirae]	-	GO:0005575//cellular_component;GO:0005622//intracellular anatomical structure;GO:0005623//obsolete cell;GO:0005737//cytoplasm;GO:0005739//mitochondrion;GO:0009507//chloroplast;GO:0009526//plastid envelope;GO:0009528//plastid inner membrane;GO:0009532//plastid stroma;GO:0009536//plastid;GO:0009570//chloroplast stroma;GO:0009706//chloroplast inner membrane;GO:0009941//chloroplast envelope;GO:001000…	GO:0003674//molecular_function;GO:0003824//catalytic activity;GO:0016851//magnesium chelatase activity;GO:0016874//ligase activity;GO:0051002//ligase activity, forming nitrogen-metal bonds;GO:0051003//ligase activity, forming nitrogen-metal bonds, forming coordination complexes;	ko00860(Porphyrin metabolism)
Hass.g09.29076	up	group9	34909788	34912456	-	1423	Hass.g09.29076	GO:0005575;GO:0005622;GO:0005623;GO:0005737;GO:0006139;GO:0006725;GO:0006766;GO:0006767;GO:0006771;GO:0006807;GO:0008150;GO:0008152;GO:0009058;GO:0009110;GO:0009231;GO:0009451;GO:0009507;GO:0009532;GO:0009536;GO:0009570;GO:0009987;GO:0016070;GO:0017144;GO:0018130;GO:0034641;GO:0042364;GO:0042726;GO:0042727;GO:0043170;GO:0043226;GO:0043227;GO:0043229;GO:0043231;GO:0043412;GO:0044237;GO:0044238;GO:…	K11752	3KNTQ	F	sp|B6TRH4|RIBD_MAIZE Riboflavin biosynthesis protein PYRD, chloroplastic OS=Zea mays OX=4577 GN=PYRD PE=2 SV=1	RWR91760.1 riboflavin biosynthesis protein PYRD, chloroplastic isoform X1 [Cinnamomum micranthum f. kanehirae]	GO:0006139//nucleobase-containing compound metabolic process;GO:0006725//cellular aromatic compound metabolic process;GO:0006766//vitamin metabolic process;GO:0006767//water-soluble vitamin metabolic process;GO:0006771//riboflavin metabolic process;GO:0006807//nitrogen compound metabolic process;GO:0008150//biological_process;GO:0008152//metabolic process;GO:0009058//biosynthetic process;GO:00091…	GO:0005575//cellular_component;GO:0005622//intracellular anatomical structure;GO:0005623//obsolete cell;GO:0005737//cytoplasm;GO:0009507//chloroplast;GO:0009532//plastid stroma;GO:0009536//plastid;GO:0009570//chloroplast stroma;GO:0043226//organelle;GO:0043227//membrane-bounded organelle;GO:0043229//intracellular organelle;GO:0043231//intracellular membrane-bounded organelle;GO:0044422//obsolete …	-	ko00740(Riboflavin metabolism)
Hass.g09.29896	down	group9	49800579	49810533	-	1371	Hass.g09.29896	-	-	3GCZZ	L	sp|Q9KG32|Y283_ALKHC Uncharacterized isomerase BH0283 OS=Alkalihalobacillus halodurans (strain ATCC BAA-125 / DSM 18197 / FERM 7344 / JCM 9153 / C-125) OX=272558 GN=BH0283 PE=3 SV=1	RWR94740.1 putative isomerase [Cinnamomum micranthum f. kanehirae]	-	-	-	-
Hass.g04.16709	up	group4	80195696	80196886	-	809	Hass.g04.16709	-	-	3GHYF	P	sp|O03982|HIP39_ARATH Heavy metal-associated isoprenylated plant protein 39 OS=Arabidopsis thaliana OX=3702 GN=HIPP39 PE=2 SV=1	RWR89488.1 FK506-binding protein 4-like protein [Cinnamomum micranthum f. kanehirae]	-	-	-	-
Hass.g06.21587	up	group6	3285432	3290429	+	3242	Hass.g06.21587	-	-	44J66	S	-	XP_028118059.1 uncharacterized protein LOC114315646 [Camellia sinensis]	-	-	-	-
Hass.g05.19083	down	group5	30428674	30434914	+	2390	Hass.g05.19083	GO:0000295;GO:0003674;GO:0005215;GO:0005346;GO:0005575;GO:0005622;GO:0005623;GO:0005737;GO:0005739;GO:0005740;GO:0005743;GO:0006732;GO:0006810;GO:0006811;GO:0006820;GO:0006839;GO:0006862;GO:0008150;GO:0008152;GO:0008509;GO:0008514;GO:0009058;GO:0009108;GO:0009987;GO:0015075;GO:0015215;GO:0015216;GO:0015228;GO:0015291;GO:0015297;GO:0015605;GO:0015711;GO:0015748;GO:0015865;GO:0015868;GO:0015880;GO:…	K15084	3G7WN	C	sp|F4JU70|COAC2_ARATH Mitochondrial carrier protein CoAc2 OS=Arabidopsis thaliana OX=3702 GN=COAC2 PE=2 SV=1	RWR78131.1 Mitochondrial carrier protein [Cinnamomum micranthum f. kanehirae]	GO:0006732//obsolete coenzyme metabolic process;GO:0006810//transport;GO:0006811//ion transport;GO:0006820//anion transport;GO:0006839//mitochondrial transport;GO:0006862//nucleotide transport;GO:0008150//biological_process;GO:0008152//metabolic process;GO:0009058//biosynthetic process;GO:0009108//obsolete coenzyme biosynthetic process;GO:0009987//cellular process;GO:0015711//organic anion transp…	GO:0005575//cellular_component;GO:0005622//intracellular anatomical structure;GO:0005623//obsolete cell;GO:0005737//cytoplasm;GO:0005739//mitochondrion;GO:0005740//mitochondrial envelope;GO:0005743//mitochondrial inner membrane;GO:0016020//membrane;GO:0016021//integral component of membrane;GO:0019866//organelle inner membrane;GO:0031090//organelle membrane;GO:0031224//intrinsic component of memb…	GO:0000295//adenine nucleotide transmembrane transporter activity;GO:0003674//molecular_function;GO:0005215//transporter activity;GO:0005346//purine ribonucleotide transmembrane transporter activity;GO:0008509//anion transmembrane transporter activity;GO:0008514//organic anion transmembrane transporter activity;GO:0015075//ion transmembrane transporter activity;GO:0015215//nucleotide transmembran…	-
Hass.g09.29802	down	group9	47919936	47920385	+	417	Hass.g09.29802	GO:0005575;GO:0005622;GO:0005623;GO:0005634;GO:0005694;GO:0043226;GO:0043227;GO:0043228;GO:0043229;GO:0043231;GO:0043232;GO:0044424;GO:0044464	K11252	3GHYP	B	sp|P40283|H2B11_ARATH Histone H2B.11 OS=Arabidopsis thaliana OX=3702 GN=At5g59910 PE=1 SV=5	GFP93523.1 histone h2b [Phtheirospermum japonicum]	-	GO:0005575//cellular_component;GO:0005622//intracellular anatomical structure;GO:0005623//obsolete cell;GO:0005634//nucleus;GO:0005694//chromosome;GO:0043226//organelle;GO:0043227//membrane-bounded organelle;GO:0043228//non-membrane-bounded organelle;GO:0043229//intracellular organelle;GO:0043231//intracellular membrane-bounded organelle;GO:0043232//intracellular non-membrane-bounded organelle;GO…	-	-
Hass.g09.29412	up	group9	40988541	41018304	+	4148	Hass.g09.29412	GO:0000323;GO:0002376;GO:0005575;GO:0005622;GO:0005623;GO:0005737;GO:0005764;GO:0005773;GO:0005829;GO:0005911;GO:0006464;GO:0006473;GO:0006474;GO:0006807;GO:0006810;GO:0006897;GO:0006909;GO:0006911;GO:0006955;GO:0008150;GO:0008152;GO:0009506;GO:0009987;GO:0010324;GO:0010467;GO:0016043;GO:0016192;GO:0017196;GO:0018193;GO:0018206;GO:0019538;GO:0030054;GO:0031248;GO:0031365;GO:0031414;GO:0031416;GO:…	K17973	3GA7P	Z	sp|F4KEY9|NAA25_ARATH N-terminal acetyltransferase B complex auxiliary subunit NAA25 OS=Arabidopsis thaliana OX=3702 GN=NAA25 PE=2 SV=1	RWR78936.1 phagocyte signaling-impaired protein isoform X2 [Cinnamomum micranthum f. kanehirae]	GO:0002376//immune system process;GO:0006464//cellular protein modification process;GO:0006473//protein acetylation;GO:0006474//N-terminal protein amino acid acetylation;GO:0006807//nitrogen compound metabolic process;GO:0006810//transport;GO:0006897//endocytosis;GO:0006909//phagocytosis;GO:0006911//phagocytosis, engulfment;GO:0006955//immune response;GO:0008150//biological_process;GO:0008152//me…	GO:0000323//lytic vacuole;GO:0005575//cellular_component;GO:0005622//intracellular anatomical structure;GO:0005623//obsolete cell;GO:0005737//cytoplasm;GO:0005764//lysosome;GO:0005773//vacuole;GO:0005829//cytosol;GO:0005911//cell-cell junction;GO:0009506//plasmodesma;GO:0030054//cell junction;GO:0031248//protein acetyltransferase complex;GO:0031414//N-terminal protein acetyltransferase complex;GO…	-	-
Hass.g08.26578	down	group8	4213997	4215808	-	1201	Hass.g08.26578	GO:0000325;GO:0003674;GO:0005215;GO:0005372;GO:0005575;GO:0005622;GO:0005623;GO:0005737;GO:0005773;GO:0005774;GO:0005886;GO:0005887;GO:0006810;GO:0006811;GO:0006833;GO:0008150;GO:0009705;GO:0015250;GO:0015267;GO:0015318;GO:0016020;GO:0016021;GO:0022803;GO:0022838;GO:0022857;GO:0031090;GO:0031224;GO:0031226;GO:0034220;GO:0042044;GO:0042807;GO:0043226;GO:0043227;GO:0043229;GO:0043231;GO:0044422;GO:…	K09873	3KXGW	P	sp|O82598|TIP13_ARATH Aquaporin TIP1-3 OS=Arabidopsis thaliana OX=3702 GN=TIP1-3 PE=1 SV=1	RWR95467.1 putative aquaporin TIP1-2 [Cinnamomum micranthum f. kanehirae]	GO:0006810//transport;GO:0006811//ion transport;GO:0006833//water transport;GO:0008150//biological_process;GO:0034220//ion transmembrane transport;GO:0042044//fluid transport;GO:0051179//localization;GO:0051234//establishment of localization;GO:0055085//transmembrane transport;	GO:0000325//plant-type vacuole;GO:0005575//cellular_component;GO:0005622//intracellular anatomical structure;GO:0005623//obsolete cell;GO:0005737//cytoplasm;GO:0005773//vacuole;GO:0005774//vacuolar membrane;GO:0005886//plasma membrane;GO:0005887//integral component of plasma membrane;GO:0009705//plant-type vacuole membrane;GO:0016020//membrane;GO:0016021//integral component of membrane;GO:0031090…	GO:0003674//molecular_function;GO:0005215//transporter activity;GO:0005372//water transmembrane transporter activity;GO:0015250//water channel activity;GO:0015267//channel activity;GO:0015318//inorganic molecular entity transmembrane transporter activity;GO:0022803//passive transmembrane transporter activity;GO:0022838//channel activity;GO:0022857//transmembrane transporter activity;	-
Hass.g08.27167	up	group8	26569821	26574852	+	1906	Hass.g08.27167	-	K03424	3GBJI	L	sp|P37545|YABD_BACSU Uncharacterized metal-dependent hydrolase YabD OS=Bacillus subtilis (strain 168) OX=224308 GN=yabD PE=3 SV=1	RWR87774.1 TatD family [Cinnamomum micranthum f. kanehirae]	-	-	-	-
Hass.g03.09597	up	group3	6738177	6749978	+	1620	Hass.g03.09597	GO:0000154;GO:0001510;GO:0003674;GO:0003824;GO:0005575;GO:0005622;GO:0005623;GO:0005634;GO:0005730;GO:0006139;GO:0006364;GO:0006396;GO:0006725;GO:0006807;GO:0006950;GO:0007275;GO:0008150;GO:0008152;GO:0008168;GO:0008173;GO:0008649;GO:0008757;GO:0009451;GO:0009611;GO:0009653;GO:0009791;GO:0009888;GO:0009987;GO:0010015;GO:0010073;GO:0010074;GO:0010078;GO:0010467;GO:0016070;GO:0016072;GO:0016435;GO:…	K19306	3GDN3	Q	sp|Q9LVD0|RID2_ARATH 18S rRNA (guanine-N(7))-methyltransferase RID2 OS=Arabidopsis thaliana OX=3702 GN=RID2 PE=1 SV=1	RWR73329.1 putative 18S rRNA guanine-N7-methyltransferase [Cinnamomum micranthum f. kanehirae]	GO:0000154//rRNA modification;GO:0001510//RNA methylation;GO:0006139//nucleobase-containing compound metabolic process;GO:0006364//rRNA processing;GO:0006396//RNA processing;GO:0006725//cellular aromatic compound metabolic process;GO:0006807//nitrogen compound metabolic process;GO:0006950//response to stress;GO:0007275//multicellular organism development;GO:0008150//biological_process;GO:0008152/…	GO:0005575//cellular_component;GO:0005622//intracellular anatomical structure;GO:0005623//obsolete cell;GO:0005634//nucleus;GO:0005730//nucleolus;GO:0031974//membrane-enclosed lumen;GO:0031981//nuclear lumen;GO:0043226//organelle;GO:0043227//membrane-bounded organelle;GO:0043228//non-membrane-bounded organelle;GO:0043229//intracellular organelle;GO:0043231//intracellular membrane-bounded organell…	GO:0003674//molecular_function;GO:0003824//catalytic activity;GO:0008168//methyltransferase activity;GO:0008173//RNA methyltransferase activity;GO:0008649//rRNA methyltransferase activity;GO:0008757//S-adenosylmethionine-dependent methyltransferase activity;GO:0016435//rRNA (guanine) methyltransferase activity;GO:0016740//transferase activity;GO:0016741//transferase activity, transferring one-car…	-
Hass.g03.11053	up	group3	42315807	42320866	-	690	Hass.g03.11053	-	-	3G824	O	sp|Q40281|RCA_MALDO Ribulose bisphosphate carboxylase/oxygenase activase, chloroplastic OS=Malus domestica OX=3750 GN=RCA PE=2 SV=1	RWR72269.1 ribulose bisphosphate carboxylase/oxygenase activase, chloroplastic-like protein isoform X1 [Cinnamomum micranthum f. kanehirae]	-	-	-	-
Hass.g03.10638	up	group3	34078783	34079091	-	233	Hass.g03.10638	-	-	-	-	-	-	-	-	-	-
Hass.g05.20857	up	group5	61611627	61612925	-	1074	Hass.g05.20857	-	-	3KM6M	B	sp|Q93ZL5|CDF2_ARATH Cyclic dof factor 2 OS=Arabidopsis thaliana OX=3702 GN=CDF2 PE=1 SV=2	RWR75801.1 zinc finger protein [Cinnamomum micranthum f. kanehirae]	-	-	-	-
Hass.g09.29792	up	group9	47606624	47606923	-	300	Hass.g09.29792	-	-	3G9UX	S	sp|P24805|TSJT1_TOBAC Stem-specific protein TSJT1 OS=Nicotiana tabacum OX=4097 GN=TSJT1 PE=2 SV=1	RWR94806.1 stem-specific protein TSJT1 [Cinnamomum micranthum f. kanehirae]	-	-	-	-
Hass.g01.03834	down	group1	95296344	95304499	-	2616	Hass.g01.03834	GO:0000003;GO:0003006;GO:0003674;GO:0003824;GO:0005215;GO:0005319;GO:0005342;GO:0005575;GO:0005622;GO:0005623;GO:0005737;GO:0005783;GO:0006810;GO:0006811;GO:0006820;GO:0006869;GO:0007275;GO:0008028;GO:0008150;GO:0008509;GO:0008514;GO:0009791;GO:0010154;GO:0010876;GO:0012505;GO:0015075;GO:0015245;GO:0015318;GO:0015399;GO:0015405;GO:0015711;GO:0015718;GO:0015849;GO:0015908;GO:0016462;GO:0016787;GO:…	-	3G9B3	I	sp|Q84K47|AB2A_ARATH ABC transporter A family member 2 OS=Arabidopsis thaliana OX=3702 GN=ABCA2 PE=2 SV=1	RWR95619.1 ABC transporter A family member 2-like protein isoform X1 [Cinnamomum micranthum f. kanehirae]	GO:0000003//reproduction;GO:0003006//developmental process involved in reproduction;GO:0006810//transport;GO:0006811//ion transport;GO:0006820//anion transport;GO:0006869//lipid transport;GO:0007275//multicellular organism development;GO:0008150//biological_process;GO:0009791//post-embryonic development;GO:0010154//fruit development;GO:0010876//lipid localization;GO:0015711//organic anion transpo…	GO:0005575//cellular_component;GO:0005622//intracellular anatomical structure;GO:0005623//obsolete cell;GO:0005737//cytoplasm;GO:0005783//endoplasmic reticulum;GO:0012505//endomembrane system;GO:0043226//organelle;GO:0043227//membrane-bounded organelle;GO:0043229//intracellular organelle;GO:0043231//intracellular membrane-bounded organelle;GO:0044424//obsolete intracellular part;GO:0044444//obsol…	GO:0003674//molecular_function;GO:0003824//catalytic activity;GO:0005215//transporter activity;GO:0005319//lipid transporter activity;GO:0005342//organic acid transmembrane transporter activity;GO:0008028//monocarboxylic acid transmembrane transporter activity;GO:0008509//anion transmembrane transporter activity;GO:0008514//organic anion transmembrane transporter activity;GO:0015075//ion transmem…	-
Hass.g10.30144	up	group10	4713117	4713757	-	561	Hass.g10.30144	-	-	3GBYM	-	-	RWR81143.1 hypothetical protein CKAN_00981400 [Cinnamomum micranthum f. kanehirae]	-	-	-	-
Hass.g08.27360	up	group8	30987365	30988271	+	907	Hass.g08.27360	-	-	3GEVW	M	sp|Q9LBW5|PHI_MYCGS 3-hexulose-6-phosphate isomerase OS=Mycobacterium gastri OX=1777 GN=rmpB PE=2 SV=1	RWR87621.1 Sugar isomerase SIS [Cinnamomum micranthum f. kanehirae]	-	-	-	-
Hass.g01.02613	down	group1	70576810	70577406	-	375	Hass.g01.02613	-	-	-	-	-	-	-	-	-	-
Hass.g05.18525	down	group5	21033412	21058116	+	1901	Hass.g05.18525	GO:0000003;GO:0003006;GO:0003674;GO:0005215;GO:0005575;GO:0005623;GO:0005886;GO:0006810;GO:0006811;GO:0006820;GO:0007154;GO:0007275;GO:0008150;GO:0008509;GO:0009605;GO:0009790;GO:0009791;GO:0009793;GO:0009987;GO:0009991;GO:0010098;GO:0010154;GO:0015075;GO:0015103;GO:0015112;GO:0015318;GO:0015698;GO:0015706;GO:0016020;GO:0022414;GO:0022857;GO:0031667;GO:0031668;GO:0031669;GO:0032501;GO:0032502;GO:…	-	3GDVH	E	sp|Q8RX77|PTR21_ARATH Protein NRT1/ PTR FAMILY 2.13 OS=Arabidopsis thaliana OX=3702 GN=NPF2.13 PE=1 SV=1	RWR77628.1 Proton-dependent oligopeptide transporter family [Cinnamomum micranthum f. kanehirae]	GO:0000003//reproduction;GO:0003006//developmental process involved in reproduction;GO:0006810//transport;GO:0006811//ion transport;GO:0006820//anion transport;GO:0007154//cell communication;GO:0007275//multicellular organism development;GO:0008150//biological_process;GO:0009605//response to external stimulus;GO:0009790//embryo development;GO:0009791//post-embryonic development;GO:0009793//embryo…	GO:0005575//cellular_component;GO:0005623//obsolete cell;GO:0005886//plasma membrane;GO:0016020//membrane;GO:0044464//obsolete cell part;GO:0071944//cell periphery;	GO:0003674//molecular_function;GO:0005215//transporter activity;GO:0008509//anion transmembrane transporter activity;GO:0015075//ion transmembrane transporter activity;GO:0015103//inorganic anion transmembrane transporter activity;GO:0015112//nitrate transmembrane transporter activity;GO:0015318//inorganic molecular entity transmembrane transporter activity;GO:0022857//transmembrane transporter a…	-
Hass.g06.22040	down	group6	20216685	20225348	-	4664	Hass.g06.22040	-	-	3GB0P	Q	sp|O24367|TUR2_SPIPO Pleiotropic drug resistance protein TUR2 OS=Spirodela polyrhiza OX=29656 GN=TUR2 PE=1 SV=1	RWR77457.1 pleiotropic drug resistance protein 1-like protein isoform X1 [Cinnamomum micranthum f. kanehirae]	-	-	-	-
Hass.g10.30251	down	group10	6289136	6292800	+	3065	Hass.g10.30251	-	-	3GCA4	S	-	RWR89834.1 Tetratricopeptide repeat-containing domain-containing protein [Cinnamomum micranthum f. kanehirae]	-	-	-	-
Hass.g11.32057	down	group11	17181013	17185897	+	3015	Hass.g11.32057	GO:0003002;GO:0003674;GO:0005488;GO:0005515;GO:0005575;GO:0005622;GO:0005623;GO:0005737;GO:0005856;GO:0005874;GO:0005881;GO:0005938;GO:0006996;GO:0007010;GO:0007275;GO:0007389;GO:0008017;GO:0008092;GO:0008150;GO:0009832;GO:0009987;GO:0010005;GO:0010051;GO:0015630;GO:0015631;GO:0016043;GO:0030863;GO:0030981;GO:0032501;GO:0032502;GO:0042546;GO:0043226;GO:0043228;GO:0043229;GO:0043232;GO:0044085;GO:…	-	3I5DZ	S	sp|Q6Z746|MP702_ORYSJ Microtubule-associated protein 70-2 OS=Oryza sativa subsp. japonica OX=39947 GN=MAP70.2 PE=2 SV=1	RWR94479.1 microtubule-associated protein 70-1 [Cinnamomum micranthum f. kanehirae]	GO:0003002//regionalization;GO:0006996//organelle organization;GO:0007010//cytoskeleton organization;GO:0007275//multicellular organism development;GO:0007389//pattern specification process;GO:0008150//biological_process;GO:0009832//plant-type cell wall biogenesis;GO:0009987//cellular process;GO:0010051//xylem and phloem pattern formation;GO:0016043//cellular component organization;GO:0032501//mu…	GO:0005575//cellular_component;GO:0005622//intracellular anatomical structure;GO:0005623//obsolete cell;GO:0005737//cytoplasm;GO:0005856//cytoskeleton;GO:0005874//microtubule;GO:0005881//cytoplasmic microtubule;GO:0005938//cell cortex;GO:0010005//cortical microtubule, transverse to long axis;GO:0015630//microtubule cytoskeleton;GO:0030863//cortical cytoskeleton;GO:0030981//cortical microtubule cy…	GO:0003674//molecular_function;GO:0005488//binding;GO:0005515//protein binding;GO:0008017//microtubule binding;GO:0008092//cytoskeletal protein binding;GO:0015631//tubulin binding;	-
Hass.g03.10831	down	group3	38816487	38823280	-	3196	Hass.g03.10831	-	-	3G9ZE	S	sp|Q8L7A0|TAUE3_ARATH Sulfite exporter TauE/SafE family protein 3 OS=Arabidopsis thaliana OX=3702 GN=At2g25737 PE=2 SV=1	RWR72446.1 sulfite exporter TauE/SafE family protein 3-like protein isoform X1 [Cinnamomum micranthum f. kanehirae]	-	-	-	-
Hass.g05.21356	up	group5	80674805	80679504	+	1029	Hass.g05.21356	GO:0003674;GO:0005488;GO:0005507;GO:0005515;GO:0005575;GO:0005576;GO:0005622;GO:0005623;GO:0005737;GO:0005739;GO:0005759;GO:0006457;GO:0006458;GO:0006950;GO:0006986;GO:0008150;GO:0009266;GO:0009409;GO:0009507;GO:0009526;GO:0009532;GO:0009534;GO:0009535;GO:0009536;GO:0009570;GO:0009579;GO:0009628;GO:0009787;GO:0009788;GO:0009893;GO:0009941;GO:0009966;GO:0009968;GO:0009987;GO:0010033;GO:0010035;GO:…	K04078	3G73C	O	sp|O65282|CH20_ARATH 20 kDa chaperonin, chloroplastic OS=Arabidopsis thaliana OX=3702 GN=CPN20 PE=1 SV=2	RWR76206.1 Chaperonin Cpn10 [Cinnamomum micranthum f. kanehirae]	GO:0006457//protein folding;GO:0006458//'de novo' protein folding;GO:0006950//response to stress;GO:0006986//response to unfolded protein;GO:0008150//biological_process;GO:0009266//response to temperature stimulus;GO:0009409//response to cold;GO:0009628//response to abiotic stimulus;GO:0009787//regulation of abscisic acid-activated signaling pathway;GO:0009788//negative regulation of abscisic aci…	GO:0005575//cellular_component;GO:0005576//extracellular region;GO:0005622//intracellular anatomical structure;GO:0005623//obsolete cell;GO:0005737//cytoplasm;GO:0005739//mitochondrion;GO:0005759//mitochondrial matrix;GO:0009507//chloroplast;GO:0009526//plastid envelope;GO:0009532//plastid stroma;GO:0009534//chloroplast thylakoid;GO:0009535//chloroplast thylakoid membrane;GO:0009536//plastid;GO:0…	GO:0003674//molecular_function;GO:0005488//binding;GO:0005507//copper ion binding;GO:0005515//protein binding;GO:0043167//ion binding;GO:0043169//cation binding;GO:0046872//metal ion binding;GO:0046914//transition metal ion binding;GO:0051082//unfolded protein binding;GO:0051087//chaperone binding;	-
Hass.g05.20069	down	group5	47078502	47081327	-	2532	Hass.g05.20069	-	K19042	3GH44	O	sp|F4IDI6|BRG2_ARATH Probable BOI-related E3 ubiquitin-protein ligase 2 OS=Arabidopsis thaliana OX=3702 GN=BRG2 PE=1 SV=1	RWR87370.1 zinc finger protein [Cinnamomum micranthum f. kanehirae]	-	-	-	-
Hass.g06.23844	down	group6	61179611	61186222	+	1896	Hass.g06.23844	GO:0001101;GO:0003674;GO:0003712;GO:0003714;GO:0005488;GO:0005515;GO:0005575;GO:0005622;GO:0005623;GO:0005634;GO:0006950;GO:0007154;GO:0007165;GO:0008150;GO:0009611;GO:0009719;GO:0009725;GO:0009753;GO:0009755;GO:0009867;GO:0009889;GO:0009890;GO:0009892;GO:0009966;GO:0009987;GO:0010033;GO:0010556;GO:0010558;GO:0010605;GO:0010646;GO:0019219;GO:0019222;GO:0023051;GO:0023052;GO:0031323;GO:0031324;GO:…	K13464	3GGY0	S	sp|Q9LVI4|TIF6B_ARATH Protein TIFY 6B OS=Arabidopsis thaliana OX=3702 GN=TIFY6B PE=1 SV=1	RWR75037.1 protein TIFY 6B-like protein [Cinnamomum micranthum f. kanehirae]	GO:0001101//response to acid chemical;GO:0006950//response to stress;GO:0007154//cell communication;GO:0007165//signal transduction;GO:0008150//biological_process;GO:0009611//response to wounding;GO:0009719//response to endogenous stimulus;GO:0009725//response to hormone;GO:0009753//response to jasmonic acid;GO:0009755//hormone-mediated signaling pathway;GO:0009867//jasmonic acid mediated signali…	GO:0005575//cellular_component;GO:0005622//intracellular anatomical structure;GO:0005623//obsolete cell;GO:0005634//nucleus;GO:0043226//organelle;GO:0043227//membrane-bounded organelle;GO:0043229//intracellular organelle;GO:0043231//intracellular membrane-bounded organelle;GO:0044424//obsolete intracellular part;GO:0044464//obsolete cell part;	GO:0003674//molecular_function;GO:0003712//transcription coregulator activity;GO:0003714//transcription corepressor activity;GO:0005488//binding;GO:0005515//protein binding;GO:0042802//identical protein binding;GO:0140110//transcription regulator activity;	ko04075(Plant hormone signal transduction)
Hass.g03.12641	down	group3	68235468	68238678	+	1612	Hass.g03.12641	-	K09955	4JMX0	S	-	RWR82836.1 putative pentatricopeptide repeat-containing protein [Cinnamomum micranthum f. kanehirae]	-	-	-	-
Hass.g10.30795	down	group10	15876219	15889365	-	1229	Hass.g10.30795	-	-	3GH2V	Q	sp|Q84MB3|ACCH1_ARATH 1-aminocyclopropane-1-carboxylate oxidase homolog 1 OS=Arabidopsis thaliana OX=3702 GN=At1g06620 PE=2 SV=1	RWR91650.1 1-aminocyclopropane-1-carboxylate oxidase 1 [Cinnamomum micranthum f. kanehirae]	-	-	-	-
Hass.g03.10376	down	group3	28703432	28711354	+	2377	Hass.g03.10376	GO:0003674;GO:0003700;GO:0006355;GO:0008150;GO:0009889;GO:0010468;GO:0010556;GO:0019219;GO:0019222;GO:0031323;GO:0031326;GO:0050789;GO:0050794;GO:0051171;GO:0051252;GO:0060255;GO:0065007;GO:0080090;GO:0140110;GO:1903506;GO:2000112;GO:2001141	-	3GC2E	K	sp|Q9C519|WRKY6_ARATH WRKY transcription factor 6 OS=Arabidopsis thaliana OX=3702 GN=WRKY6 PE=1 SV=1	RWR95148.1 putative WRKY transcription factor 47 [Cinnamomum micranthum f. kanehirae]	GO:0006355//regulation of transcription, DNA-templated;GO:0008150//biological_process;GO:0009889//regulation of biosynthetic process;GO:0010468//regulation of gene expression;GO:0010556//regulation of macromolecule biosynthetic process;GO:0019219//regulation of nucleobase-containing compound metabolic process;GO:0019222//regulation of metabolic process;GO:0031323//regulation of cellular metabolic…	-	GO:0003674//molecular_function;GO:0003700//DNA-binding transcription factor activity;GO:0140110//transcription regulator activity;	-
Hass.g05.19669	up	group5	40440527	40448911	-	2731	Hass.g05.19669	GO:0000165;GO:0003674;GO:0003824;GO:0004672;GO:0004674;GO:0004707;GO:0005575;GO:0005622;GO:0005623;GO:0005634;GO:0005737;GO:0005773;GO:0005886;GO:0006464;GO:0006468;GO:0006793;GO:0006796;GO:0006807;GO:0007154;GO:0007165;GO:0008150;GO:0008152;GO:0009987;GO:0010468;GO:0016020;GO:0016301;GO:0016310;GO:0016740;GO:0016772;GO:0016773;GO:0019222;GO:0019538;GO:0023014;GO:0023052;GO:0035556;GO:0036211;GO:…	-	3G9UI	T	sp|Q8W4J2|MPK16_ARATH Mitogen-activated protein kinase 16 OS=Arabidopsis thaliana OX=3702 GN=MPK16 PE=2 SV=2	RWR95362.1 mitogen-activated protein kinase 15-like protein isoform X1 [Cinnamomum micranthum f. kanehirae]	GO:0000165//MAPK cascade;GO:0006464//cellular protein modification process;GO:0006468//protein phosphorylation;GO:0006793//phosphorus metabolic process;GO:0006796//phosphate-containing compound metabolic process;GO:0006807//nitrogen compound metabolic process;GO:0007154//cell communication;GO:0007165//signal transduction;GO:0008150//biological_process;GO:0008152//metabolic process;GO:0009987//cel…	GO:0005575//cellular_component;GO:0005622//intracellular anatomical structure;GO:0005623//obsolete cell;GO:0005634//nucleus;GO:0005737//cytoplasm;GO:0005773//vacuole;GO:0005886//plasma membrane;GO:0016020//membrane;GO:0043226//organelle;GO:0043227//membrane-bounded organelle;GO:0043229//intracellular organelle;GO:0043231//intracellular membrane-bounded organelle;GO:0044424//obsolete intracellular…	GO:0003674//molecular_function;GO:0003824//catalytic activity;GO:0004672//protein kinase activity;GO:0004674//protein serine/threonine kinase activity;GO:0004707//MAP kinase activity;GO:0016301//kinase activity;GO:0016740//transferase activity;GO:0016772//transferase activity, transferring phosphorus-containing groups;GO:0016773//phosphotransferase activity, alcohol group as acceptor;GO:0140096//…	-
Hass.g05.18777	up	group5	25440469	25450295	-	3105	Hass.g05.18777	GO:0005575;GO:0005623;GO:0005886;GO:0016020;GO:0044464;GO:0071944	K01535	3GG2J	P	sp|Q7XPY2|PMA1_ORYSJ Plasma membrane ATPase OS=Oryza sativa subsp. japonica OX=39947 GN=Os04g0656100 PE=2 SV=1	RWR86106.1 plasma membrane ATPase 4 [Cinnamomum micranthum f. kanehirae]	-	GO:0005575//cellular_component;GO:0005623//obsolete cell;GO:0005886//plasma membrane;GO:0016020//membrane;GO:0044464//obsolete cell part;GO:0071944//cell periphery;	-	ko00190(Oxidative phosphorylation)
Hass.g06.21952	up	group6	13892570	13896070	-	414	Hass.g06.21952	-	-	-	-	-	-	-	-	-	-
Hass.g04.16180	up	group4	71504140	71508024	+	963	Hass.g04.16180	-	K04507	3G86K	T	-	RWR96198.1 calcyclin-binding-like protein [Cinnamomum micranthum f. kanehirae]	-	-	-	-
Hass.g10.30115	down	group10	4340266	4343179	-	1241	Hass.g10.30115	GO:0003674;GO:0003824;GO:0004805;GO:0005575;GO:0005576;GO:0005618;GO:0005622;GO:0005623;GO:0005634;GO:0005730;GO:0005737;GO:0005829;GO:0005886;GO:0005975;GO:0005984;GO:0005991;GO:0005992;GO:0006793;GO:0006796;GO:0008150;GO:0008152;GO:0009058;GO:0009311;GO:0009312;GO:0009507;GO:0009536;GO:0009987;GO:0010035;GO:0010038;GO:0016020;GO:0016051;GO:0016311;GO:0016787;GO:0016788;GO:0016791;GO:0019203;GO:…	K01087	3GB9D	G	sp|Q5HZ05|TPPJ_ARATH Probable trehalose-phosphate phosphatase J OS=Arabidopsis thaliana OX=3702 GN=TPPJ PE=1 SV=1	RWR78467.1 putative trehalose-phosphate phosphatase J [Cinnamomum micranthum f. kanehirae]	GO:0005975//carbohydrate metabolic process;GO:0005984//disaccharide metabolic process;GO:0005991//trehalose metabolic process;GO:0005992//trehalose biosynthetic process;GO:0006793//phosphorus metabolic process;GO:0006796//phosphate-containing compound metabolic process;GO:0008150//biological_process;GO:0008152//metabolic process;GO:0009058//biosynthetic process;GO:0009311//oligosaccharide metabol…	GO:0005575//cellular_component;GO:0005576//extracellular region;GO:0005618//cell wall;GO:0005622//intracellular anatomical structure;GO:0005623//obsolete cell;GO:0005634//nucleus;GO:0005730//nucleolus;GO:0005737//cytoplasm;GO:0005829//cytosol;GO:0005886//plasma membrane;GO:0009507//chloroplast;GO:0009536//plastid;GO:0016020//membrane;GO:0030312//external encapsulating structure;GO:0031974//membra…	GO:0003674//molecular_function;GO:0003824//catalytic activity;GO:0004805//trehalose-phosphatase activity;GO:0016787//hydrolase activity;GO:0016788//hydrolase activity, acting on ester bonds;GO:0016791//phosphatase activity;GO:0019203//carbohydrate phosphatase activity;GO:0042578//phosphoric ester hydrolase activity;	ko00500(Starch and sucrose metabolism)
Hass.g01.02171	down	group1	59428067	59428144	-	78	Hass.g01.02171	-	-	4JFSD	K	-	-	-	-	-	-
Hass.g04.14798	down	group4	31569459	31570862	-	1242	Hass.g04.14798	GO:0000003;GO:0003006;GO:0003674;GO:0003824;GO:0004842;GO:0006464;GO:0006508;GO:0006511;GO:0006807;GO:0007275;GO:0008150;GO:0008152;GO:0009056;GO:0009057;GO:0009628;GO:0009790;GO:0009791;GO:0009793;GO:0009987;GO:0010154;GO:0010498;GO:0016567;GO:0016740;GO:0019538;GO:0019787;GO:0019941;GO:0022414;GO:0030163;GO:0032446;GO:0032501;GO:0032502;GO:0036211;GO:0043161;GO:0043170;GO:0043412;GO:0043632;GO:…	-	3G7HZ	O	sp|Q940Q4|ATL13_ARATH RING-H2 finger protein ATL13 OS=Arabidopsis thaliana OX=3702 GN=ATL13 PE=2 SV=2	RWR91331.1 RING-H2 finger protein ATL13-like protein [Cinnamomum micranthum f. kanehirae]	GO:0000003//reproduction;GO:0003006//developmental process involved in reproduction;GO:0006464//cellular protein modification process;GO:0006508//proteolysis;GO:0006511//ubiquitin-dependent protein catabolic process;GO:0006807//nitrogen compound metabolic process;GO:0007275//multicellular organism development;GO:0008150//biological_process;GO:0008152//metabolic process;GO:0009056//catabolic proce…	-	GO:0003674//molecular_function;GO:0003824//catalytic activity;GO:0004842//ubiquitin-protein transferase activity;GO:0016740//transferase activity;GO:0019787//ubiquitin-like protein transferase activity;GO:0061630//ubiquitin protein ligase activity;GO:0061659//ubiquitin-like protein ligase activity;GO:0140096//catalytic activity, acting on a protein;	-
Hass.g03.13562	down	group3	90801163	90812431	-	1858	Hass.g03.13562	GO:0000003;GO:0002237;GO:0003006;GO:0003674;GO:0003676;GO:0003677;GO:0003700;GO:0005488;GO:0005515;GO:0005575;GO:0005622;GO:0005623;GO:0005634;GO:0006355;GO:0007154;GO:0007165;GO:0007275;GO:0008150;GO:0009605;GO:0009607;GO:0009617;GO:0009791;GO:0009889;GO:0009908;GO:0009987;GO:0010033;GO:0010468;GO:0010556;GO:0019219;GO:0019222;GO:0022414;GO:0023052;GO:0031323;GO:0031326;GO:0032501;GO:0032502;GO:…	K14431	3G91T	K	sp|Q93XM6|TGA9_ARATH Transcription factor TGA9 OS=Arabidopsis thaliana OX=3702 GN=TGA9 PE=1 SV=1	RWR83532.1 transcription factor TGA2 [Cinnamomum micranthum f. kanehirae]	GO:0000003//reproduction;GO:0002237//response to molecule of bacterial origin;GO:0003006//developmental process involved in reproduction;GO:0006355//regulation of transcription, DNA-templated;GO:0007154//cell communication;GO:0007165//signal transduction;GO:0007275//multicellular organism development;GO:0008150//biological_process;GO:0009605//response to external stimulus;GO:0009607//response to …	GO:0005575//cellular_component;GO:0005622//intracellular anatomical structure;GO:0005623//obsolete cell;GO:0005634//nucleus;GO:0043226//organelle;GO:0043227//membrane-bounded organelle;GO:0043229//intracellular organelle;GO:0043231//intracellular membrane-bounded organelle;GO:0044424//obsolete intracellular part;GO:0044464//obsolete cell part;	GO:0003674//molecular_function;GO:0003676//nucleic acid binding;GO:0003677//DNA binding;GO:0003700//DNA-binding transcription factor activity;GO:0005488//binding;GO:0005515//protein binding;GO:0042802//identical protein binding;GO:0042803//protein homodimerization activity;GO:0043565//sequence-specific DNA binding;GO:0046983//protein dimerization activity;GO:0097159//organic cyclic compound bindi…	ko04075(Plant hormone signal transduction)
Hass.g01.03399	down	group1	90549487	90570833	-	3274	Hass.g01.03399	GO:0005575;GO:0005623;GO:0005886;GO:0016020;GO:0044464;GO:0071944	K00889	3KT3N	T	sp|Q9SUI2|PI5K7_ARATH Phosphatidylinositol 4-phosphate 5-kinase 7 OS=Arabidopsis thaliana OX=3702 GN=PIP5K7 PE=1 SV=1	RWR90142.1 Phosphatidylinositol-4-phosphate 5-kinase [Cinnamomum micranthum f. kanehirae]	-	GO:0005575//cellular_component;GO:0005623//obsolete cell;GO:0005886//plasma membrane;GO:0016020//membrane;GO:0044464//obsolete cell part;GO:0071944//cell periphery;	-	ko04144(Endocytosis);ko04070(Phosphatidylinositol signaling system);ko00562(Inositol phosphate metabolism)
Hass.g04.14637	up	group4	28157254	28158725	+	989	Hass.g04.14637	-	-	3GKK0	K	-	RWR91476.1 MTD1 family protein [Cinnamomum micranthum f. kanehirae]	-	-	-	-
Hass.g01.02731	up	group1	74325654	74327664	-	900	Hass.g01.02731	-	K03253	3G9G9	J	sp|P56821|EIF3B_TOBAC Eukaryotic translation initiation factor 3 subunit B OS=Nicotiana tabacum OX=4097 GN=TIF3B1 PE=2 SV=1	KAA8525170.1 hypothetical protein F0562_006966 [Nyssa sinensis]	-	-	-	-
Hass.g05.18273	up	group5	16145802	16148217	+	1118	Hass.g05.18273	GO:0003674;GO:0003824;GO:0004364;GO:0005488;GO:0005515;GO:0005575;GO:0006950;GO:0008150;GO:0009635;GO:0009636;GO:0016740;GO:0016765;GO:0032991;GO:0042221;GO:0042802;GO:0042803;GO:0046983;GO:0050896	K00799	3GDH8	O	sp|O65857|GSTF1_ORYSJ Probable glutathione S-transferase GSTF1 OS=Oryza sativa subsp. japonica OX=39947 GN=GSTF1 PE=1 SV=2	RWR76538.1 Glutathione S-transferase/chloride channel, C-terminal [Cinnamomum micranthum f. kanehirae]	GO:0006950//response to stress;GO:0008150//biological_process;GO:0009635//response to herbicide;GO:0009636//response to toxic substance;GO:0042221//response to chemical;GO:0050896//response to stimulus;	GO:0005575//cellular_component;GO:0032991//protein-containing complex;	GO:0003674//molecular_function;GO:0003824//catalytic activity;GO:0004364//glutathione transferase activity;GO:0005488//binding;GO:0005515//protein binding;GO:0016740//transferase activity;GO:0016765//transferase activity, transferring alkyl or aryl (other than methyl) groups;GO:0042802//identical protein binding;GO:0042803//protein homodimerization activity;GO:0046983//protein dimerization activi…	ko00480(Glutathione metabolism)
Hass.g01.01533	down	group1	48016700	48019138	+	1208	Hass.g01.01533	-	-	3GIJH	S	-	RWR84398.1 hypothetical protein CKAN_01320900 [Cinnamomum micranthum f. kanehirae]	-	-	-	-
Hass.g05.20933	down	group5	63598917	63606180	-	2142	Hass.g05.20933	GO:0000003;GO:0000981;GO:0000988;GO:0000989;GO:0001067;GO:0001076;GO:0001101;GO:0001134;GO:0001135;GO:0003006;GO:0003674;GO:0003676;GO:0003677;GO:0003700;GO:0005488;GO:0005575;GO:0005622;GO:0005623;GO:0005634;GO:0006355;GO:0006357;GO:0006996;GO:0007033;GO:0007154;GO:0007165;GO:0007275;GO:0007276;GO:0008150;GO:0008285;GO:0009555;GO:0009653;GO:0009719;GO:0009723;GO:0009725;GO:0009735;GO:0009739;GO:…	K09422	3GF01	K	sp|Q0JIC2|GAMYB_ORYSJ Transcription factor GAMYB OS=Oryza sativa subsp. japonica OX=39947 GN=GAMYB PE=1 SV=1	RWR75894.1 transcription factor GAMYB isoform X1 [Cinnamomum micranthum f. kanehirae]	GO:0000003//reproduction;GO:0001101//response to acid chemical;GO:0003006//developmental process involved in reproduction;GO:0006355//regulation of transcription, DNA-templated;GO:0006357//regulation of transcription by RNA polymerase II;GO:0006996//organelle organization;GO:0007033//vacuole organization;GO:0007154//cell communication;GO:0007165//signal transduction;GO:0007275//multicellular orga…	GO:0005575//cellular_component;GO:0005622//intracellular anatomical structure;GO:0005623//obsolete cell;GO:0005634//nucleus;GO:0043226//organelle;GO:0043227//membrane-bounded organelle;GO:0043229//intracellular organelle;GO:0043231//intracellular membrane-bounded organelle;GO:0044424//obsolete intracellular part;GO:0044464//obsolete cell part;	GO:0000981//DNA-binding transcription factor activity, RNA polymerase II-specific;GO:0000988//obsolete transcription factor activity, protein binding;GO:0000989//obsolete transcription factor activity, transcription factor binding;GO:0001067//transcription regulatory region nucleic acid binding;GO:0001076//obsolete transcription factor activity, RNA polymerase II transcription factor binding;GO:0…	-
Hass.g10.30502	down	group10	10332366	10337423	-	2185	Hass.g10.30502	GO:0003674;GO:0005215;GO:0005351;GO:0005355;GO:0005402;GO:0005575;GO:0006810;GO:0006811;GO:0006812;GO:0008150;GO:0008324;GO:0008643;GO:0008645;GO:0015075;GO:0015077;GO:0015078;GO:0015144;GO:0015145;GO:0015149;GO:0015291;GO:0015293;GO:0015294;GO:0015295;GO:0015318;GO:0015672;GO:0015749;GO:0016020;GO:0022804;GO:0022857;GO:0022890;GO:0034219;GO:0034220;GO:0046323;GO:0051119;GO:0051179;GO:0051234;GO:…	-	3KWMM	U	sp|Q0JCR9|MST1_ORYSJ Sugar transport protein MST1 OS=Oryza sativa subsp. japonica OX=39947 GN=MST1 PE=2 SV=1	RWR92982.1 sugar transport protein 5 [Cinnamomum micranthum f. kanehirae]	GO:0006810//transport;GO:0006811//ion transport;GO:0006812//cation transport;GO:0008150//biological_process;GO:0008643//carbohydrate transport;GO:0008645//hexose transmembrane transport;GO:0015672//inorganic cation transmembrane transport;GO:0015749//monosaccharide transmembrane transport;GO:0034219//carbohydrate transmembrane transport;GO:0034220//ion transmembrane transport;GO:0046323//glucose …	GO:0005575//cellular_component;GO:0016020//membrane;	GO:0003674//molecular_function;GO:0005215//transporter activity;GO:0005351//carbohydrate:proton symporter activity;GO:0005355//glucose transmembrane transporter activity;GO:0005402//carbohydrate:cation symporter activity;GO:0008324//cation transmembrane transporter activity;GO:0015075//ion transmembrane transporter activity;GO:0015077//inorganic cation transmembrane transporter activity;GO:001507…	-
Hass.g03.13056	down	group3	74943015	74955677	+	2275	Hass.g03.13056	GO:0003674;GO:0005215;GO:0005274;GO:0005345;GO:0005350;GO:0005575;GO:0005622;GO:0005623;GO:0005737;GO:0005886;GO:0006139;GO:0006206;GO:0006725;GO:0006807;GO:0006810;GO:0006811;GO:0006812;GO:0006855;GO:0006863;GO:0008150;GO:0008152;GO:0008324;GO:0008655;GO:0009058;GO:0009112;GO:0009507;GO:0009536;GO:0009987;GO:0015075;GO:0015077;GO:0015078;GO:0015205;GO:0015210;GO:0015238;GO:0015291;GO:0015293;GO:…	-	3KM5A	S	sp|Q9ZQ89|UPS2_ARATH Ureide permease 2 OS=Arabidopsis thaliana OX=3702 GN=UPS2 PE=1 SV=2	RWR83212.1 ureide permease 1-like protein [Cinnamomum micranthum f. kanehirae]	GO:0006139//nucleobase-containing compound metabolic process;GO:0006206//pyrimidine nucleobase metabolic process;GO:0006725//cellular aromatic compound metabolic process;GO:0006807//nitrogen compound metabolic process;GO:0006810//transport;GO:0006811//ion transport;GO:0006812//cation transport;GO:0006855//xenobiotic transmembrane transport;GO:0006863//purine nucleobase transport;GO:0008150//biolo…	GO:0005575//cellular_component;GO:0005622//intracellular anatomical structure;GO:0005623//obsolete cell;GO:0005737//cytoplasm;GO:0005886//plasma membrane;GO:0009507//chloroplast;GO:0009536//plastid;GO:0016020//membrane;GO:0043226//organelle;GO:0043227//membrane-bounded organelle;GO:0043229//intracellular organelle;GO:0043231//intracellular membrane-bounded organelle;GO:0044424//obsolete intracell…	GO:0003674//molecular_function;GO:0005215//transporter activity;GO:0005274//allantoin:proton symporter activity;GO:0005345//purine nucleobase transmembrane transporter activity;GO:0005350//pyrimidine nucleobase transmembrane transporter activity;GO:0008324//cation transmembrane transporter activity;GO:0015075//ion transmembrane transporter activity;GO:0015077//inorganic cation transmembrane trans…	-
Hass.g06.23660	down	group6	57807449	57816194	-	1203	Hass.g06.23660	GO:0003674;GO:0005215;GO:0006810;GO:0006855;GO:0008150;GO:0015238;GO:0015893;GO:0022857;GO:0042221;GO:0042493;GO:0050896;GO:0051179;GO:0051234;GO:0055085	K03327	4JGR1	V	sp|Q8W488|DTX21_ARATH Protein DETOXIFICATION 21 OS=Arabidopsis thaliana OX=3702 GN=DTX21 PE=1 SV=1	RWR74880.1 protein DETOXIFICATION 21 isoform X1 [Cinnamomum micranthum f. kanehirae]	GO:0006810//transport;GO:0006855//xenobiotic transmembrane transport;GO:0008150//biological_process;GO:0015893//xenobiotic transport;GO:0042221//response to chemical;GO:0042493//response to xenobiotic stimulus;GO:0050896//response to stimulus;GO:0051179//localization;GO:0051234//establishment of localization;GO:0055085//transmembrane transport;	-	GO:0003674//molecular_function;GO:0005215//transporter activity;GO:0015238//xenobiotic transmembrane transporter activity;GO:0022857//transmembrane transporter activity;	-
Hass.g08.26612	down	group8	4845530	4848890	+	1549	Hass.g08.26612	-	K03283	4JT67	O	sp|Q9LHA8|HS704_ARATH Heat shock 70 kDa protein 4 OS=Arabidopsis thaliana OX=3702 GN=HSP70-4 PE=1 SV=1	OWM87516.1 hypothetical protein CDL15_Pgr022627 [Punica granatum]	-	-	-	ko04144(Endocytosis);ko04141(Protein processing in endoplasmic reticulum);ko03040(Spliceosome)
Hass.g04.14585	down	group4	27118249	27118971	-	723	Hass.g04.14585	GO:0003674;GO:0003700;GO:0005575;GO:0005622;GO:0005623;GO:0005634;GO:0005737;GO:0006355;GO:0006996;GO:0007154;GO:0007165;GO:0007275;GO:0008150;GO:0009314;GO:0009416;GO:0009628;GO:0009637;GO:0009639;GO:0009640;GO:0009657;GO:0009658;GO:0009785;GO:0009791;GO:0009889;GO:0009890;GO:0009892;GO:0009909;GO:0009987;GO:0010017;GO:0010033;GO:0010200;GO:0010243;GO:0010468;GO:0010556;GO:0010558;GO:0010605;GO:…	-	3GJ8B	S	sp|Q9LJB7|BBX32_ARATH B-box zinc finger protein 32 OS=Arabidopsis thaliana OX=3702 GN=BBX32 PE=1 SV=1	RWR91496.1 B-box zinc finger protein 32-like protein [Cinnamomum micranthum f. kanehirae]	GO:0006355//regulation of transcription, DNA-templated;GO:0006996//organelle organization;GO:0007154//cell communication;GO:0007165//signal transduction;GO:0007275//multicellular organism development;GO:0008150//biological_process;GO:0009314//response to radiation;GO:0009416//response to light stimulus;GO:0009628//response to abiotic stimulus;GO:0009637//response to blue light;GO:0009639//respons…	GO:0005575//cellular_component;GO:0005622//intracellular anatomical structure;GO:0005623//obsolete cell;GO:0005634//nucleus;GO:0005737//cytoplasm;GO:0043226//organelle;GO:0043227//membrane-bounded organelle;GO:0043229//intracellular organelle;GO:0043231//intracellular membrane-bounded organelle;GO:0044424//obsolete intracellular part;GO:0044464//obsolete cell part;	GO:0003674//molecular_function;GO:0003700//DNA-binding transcription factor activity;GO:0140110//transcription regulator activity;	-
Hass.g04.16473	up	group4	76501695	76505893	+	2504	Hass.g04.16473	GO:0000272;GO:0001101;GO:0003674;GO:0003824;GO:0004553;GO:0005575;GO:0005622;GO:0005623;GO:0005634;GO:0005737;GO:0005829;GO:0005975;GO:0005976;GO:0005982;GO:0005983;GO:0006073;GO:0006950;GO:0008150;GO:0008152;GO:0009056;GO:0009057;GO:0009251;GO:0009414;GO:0009415;GO:0009628;GO:0009987;GO:0010035;GO:0016052;GO:0016160;GO:0016161;GO:0016787;GO:0016798;GO:0042221;GO:0043170;GO:0043226;GO:0043227;GO:…	K01177	3GDU5	G	sp|O23553|BAM3_ARATH Beta-amylase 3, chloroplastic OS=Arabidopsis thaliana OX=3702 GN=BAM3 PE=1 SV=3	RWR89726.1 beta-amylase 3, chloroplastic-like protein [Cinnamomum micranthum f. kanehirae]	GO:0000272//polysaccharide catabolic process;GO:0001101//response to acid chemical;GO:0005975//carbohydrate metabolic process;GO:0005976//polysaccharide metabolic process;GO:0005982//starch metabolic process;GO:0005983//starch catabolic process;GO:0006073//cellular glucan metabolic process;GO:0006950//response to stress;GO:0008150//biological_process;GO:0008152//metabolic process;GO:0009056//cata…	GO:0005575//cellular_component;GO:0005622//intracellular anatomical structure;GO:0005623//obsolete cell;GO:0005634//nucleus;GO:0005737//cytoplasm;GO:0005829//cytosol;GO:0043226//organelle;GO:0043227//membrane-bounded organelle;GO:0043229//intracellular organelle;GO:0043231//intracellular membrane-bounded organelle;GO:0044424//obsolete intracellular part;GO:0044444//obsolete cytoplasmic part;GO:00…	GO:0003674//molecular_function;GO:0003824//catalytic activity;GO:0004553//hydrolase activity, hydrolyzing O-glycosyl compounds;GO:0016160//amylase activity;GO:0016161//beta-amylase activity;GO:0016787//hydrolase activity;GO:0016798//hydrolase activity, acting on glycosyl bonds;	ko00500(Starch and sucrose metabolism)
Hass.g06.22181	down	group6	25986423	25991892	+	2155	Hass.g06.22181	-	-	3GAXU	M	sp|P32968|YPNL_PECCC Uncharacterized protein in pnlA 3&apos;region (Fragment) OS=Pectobacterium carotovorum subsp. carotovorum OX=555 PE=3 SV=1	RWR73303.1 Asp/Glu/hydantoin racemase [Cinnamomum micranthum f. kanehirae]	-	-	-	-
Hass.g05.19415	down	group5	35890891	35891109	-	219	Hass.g05.19415	-	K14488	3GM00	S	-	RWR95832.1 auxin-responsive protein SAUR72-like protein [Cinnamomum micranthum f. kanehirae]	-	-	-	ko04075(Plant hormone signal transduction)
Hass.g09.29544	down	group9	43308193	43309332	+	810	Hass.g09.29544	-	K08915	3KM75	C	sp|Q07473|CB4A_ARATH Chlorophyll a-b binding protein CP29.1, chloroplastic OS=Arabidopsis thaliana OX=3702 GN=LHCB4.1 PE=1 SV=1	KAF3587506.1 hypothetical protein F2Q69_00032146 [Brassica cretica]	-	-	-	ko00196(Photosynthesis - antenna proteins)
Hass.g02.06157	up	group2	40966610	40970825	+	1951	Hass.g02.06157	-	-	3GBZE	-	-	RWR94234.1 P-loop containing nucleoside triphosphate hydrolases superfamily protein [Cinnamomum micranthum f. kanehirae]	-	-	-	-
Hass.g06.24085	up	group6	65045279	65053021	+	6905	Hass.g06.24085	GO:0000003;GO:0000226;GO:0000271;GO:0000278;GO:0000281;GO:0000910;GO:0001101;GO:0002682;GO:0002683;GO:0003006;GO:0003674;GO:0003824;GO:0004842;GO:0005102;GO:0005488;GO:0005515;GO:0005575;GO:0005622;GO:0005623;GO:0005634;GO:0005737;GO:0005794;GO:0005829;GO:0005856;GO:0005874;GO:0005881;GO:0005886;GO:0005911;GO:0005938;GO:0005975;GO:0005976;GO:0006073;GO:0006464;GO:0006807;GO:0006950;GO:0006952;GO:…	-	3GFFV	S	sp|F4IIM1|CSI1_ARATH Protein CELLULOSE SYNTHASE INTERACTIVE 1 OS=Arabidopsis thaliana OX=3702 GN=CSI1 PE=1 SV=1	RWR89871.1 C2 calcium-dependent membrane targeting [Cinnamomum micranthum f. kanehirae]	GO:0000003//reproduction;GO:0000226//microtubule cytoskeleton organization;GO:0000271//polysaccharide biosynthetic process;GO:0000278//mitotic cell cycle;GO:0000281//mitotic cytokinesis;GO:0000910//cytokinesis;GO:0001101//response to acid chemical;GO:0002682//regulation of immune system process;GO:0002683//negative regulation of immune system process;GO:0003006//developmental process involved in …	GO:0005575//cellular_component;GO:0005622//intracellular anatomical structure;GO:0005623//obsolete cell;GO:0005634//nucleus;GO:0005737//cytoplasm;GO:0005794//Golgi apparatus;GO:0005829//cytosol;GO:0005856//cytoskeleton;GO:0005874//microtubule;GO:0005881//cytoplasmic microtubule;GO:0005886//plasma membrane;GO:0005911//cell-cell junction;GO:0005938//cell cortex;GO:0009506//plasmodesma;GO:0009898//c…	GO:0003674//molecular_function;GO:0003824//catalytic activity;GO:0004842//ubiquitin-protein transferase activity;GO:0005102//signaling receptor binding;GO:0005488//binding;GO:0005515//protein binding;GO:0008017//microtubule binding;GO:0008092//cytoskeletal protein binding;GO:0015631//tubulin binding;GO:0016740//transferase activity;GO:0019787//ubiquitin-like protein transferase activity;GO:003361…	-
Hass.g06.24458	down	group6	70828116	70828658	-	543	Hass.g06.24458	GO:0003674;GO:0003700;GO:0005575;GO:0005622;GO:0005623;GO:0005634;GO:0006355;GO:0008150;GO:0009889;GO:0010468;GO:0010556;GO:0019219;GO:0019222;GO:0031323;GO:0031326;GO:0042752;GO:0043226;GO:0043227;GO:0043229;GO:0043231;GO:0043433;GO:0044092;GO:0044424;GO:0044464;GO:0048519;GO:0050789;GO:0050794;GO:0051090;GO:0051171;GO:0051252;GO:0060255;GO:0065007;GO:0065009;GO:0080090;GO:0140110;GO:1903506;GO:…	-	3GCN2	K	sp|Q9FMX2|TCP7_ARATH Transcription factor TCP7 OS=Arabidopsis thaliana OX=3702 GN=TCP7 PE=1 SV=1	RWR90405.1 transcription factor TCP7-like protein [Cinnamomum micranthum f. kanehirae]	GO:0006355//regulation of transcription, DNA-templated;GO:0008150//biological_process;GO:0009889//regulation of biosynthetic process;GO:0010468//regulation of gene expression;GO:0010556//regulation of macromolecule biosynthetic process;GO:0019219//regulation of nucleobase-containing compound metabolic process;GO:0019222//regulation of metabolic process;GO:0031323//regulation of cellular metabolic…	GO:0005575//cellular_component;GO:0005622//intracellular anatomical structure;GO:0005623//obsolete cell;GO:0005634//nucleus;GO:0043226//organelle;GO:0043227//membrane-bounded organelle;GO:0043229//intracellular organelle;GO:0043231//intracellular membrane-bounded organelle;GO:0044424//obsolete intracellular part;GO:0044464//obsolete cell part;	GO:0003674//molecular_function;GO:0003700//DNA-binding transcription factor activity;GO:0140110//transcription regulator activity;	-
Hass.g10.30935	down	group10	18912044	18916436	-	993	Hass.g10.30935	-	-	-	-	-	-	-	-	-	-
Hass.g06.24527	down	group6	71751001	71757175	-	1544	Hass.g06.24527	GO:0003674;GO:0003824;GO:0006082;GO:0006629;GO:0006720;GO:0006721;GO:0008150;GO:0008152;GO:0009685;GO:0009987;GO:0010817;GO:0016101;GO:0016491;GO:0016705;GO:0016706;GO:0019752;GO:0042445;GO:0043436;GO:0044237;GO:0044238;GO:0044255;GO:0044281;GO:0045543;GO:0051213;GO:0052635;GO:0055114;GO:0065007;GO:0065008;GO:0071704	K04125	3GDSX	Q	sp|Q7XP65|G2OX6_ORYSJ Gibberellin 2-beta-dioxygenase 6 OS=Oryza sativa subsp. japonica OX=39947 GN=GA2OX6 PE=1 SV=1	RWR90477.1 gibberellin 2-beta-dioxygenase 8 [Cinnamomum micranthum f. kanehirae]	GO:0006082//organic acid metabolic process;GO:0006629//lipid metabolic process;GO:0006720//isoprenoid metabolic process;GO:0006721//terpenoid metabolic process;GO:0008150//biological_process;GO:0008152//metabolic process;GO:0009685//gibberellin metabolic process;GO:0009987//cellular process;GO:0010817//regulation of hormone levels;GO:0016101//diterpenoid metabolic process;GO:0019752//carboxylic a…	-	GO:0003674//molecular_function;GO:0003824//catalytic activity;GO:0016491//oxidoreductase activity;GO:0016705//oxidoreductase activity, acting on paired donors, with incorporation or reduction of molecular oxygen;GO:0016706//2-oxoglutarate-dependent dioxygenase activity;GO:0045543//gibberellin 2-beta-dioxygenase activity;GO:0051213//dioxygenase activity;GO:0052635//C-20 gibberellin 2-beta-dioxygen…	ko00904(Diterpenoid biosynthesis)
Hass.g02.05002	down	group2	11569617	11575845	+	2060	Hass.g02.05002	GO:0008150;GO:0009314;GO:0009416;GO:0009628;GO:0009719;GO:0009725;GO:0009733;GO:0010033;GO:0042221;GO:0050896	K14506	3GGBX	S	sp|A0A1J6KGJ9|JAR4_NICAT Jasmonoyl--L-amino acid synthetase JAR4 OS=Nicotiana attenuata OX=49451 GN=JAR4 PE=1 SV=1	RWR93191.1 GH3 auxin-responsive promoter [Cinnamomum micranthum f. kanehirae]	GO:0008150//biological_process;GO:0009314//response to radiation;GO:0009416//response to light stimulus;GO:0009628//response to abiotic stimulus;GO:0009719//response to endogenous stimulus;GO:0009725//response to hormone;GO:0009733//response to auxin;GO:0010033//response to organic substance;GO:0042221//response to chemical;GO:0050896//response to stimulus;	-	-	ko04075(Plant hormone signal transduction)
Hass.g01.01255	down	group1	43598955	43600232	+	450	Hass.g01.01255	GO:0003674;GO:0003824;GO:0004842;GO:0005488;GO:0005515;GO:0006464;GO:0006508;GO:0006511;GO:0006807;GO:0008150;GO:0008152;GO:0009056;GO:0009057;GO:0009987;GO:0016567;GO:0016740;GO:0019538;GO:0019787;GO:0019899;GO:0019941;GO:0030163;GO:0031625;GO:0032446;GO:0036211;GO:0043170;GO:0043412;GO:0043632;GO:0044237;GO:0044238;GO:0044248;GO:0044257;GO:0044260;GO:0044265;GO:0044267;GO:0044389;GO:0051603;GO:…	K06689	4JH54	O	sp|Q94F47|UBC28_ARATH Ubiquitin-conjugating enzyme E2 28 OS=Arabidopsis thaliana OX=3702 GN=UBC28 PE=1 SV=1	RWR85979.1 ubiquitin-conjugating enzyme E2 10-like protein [Cinnamomum micranthum f. kanehirae]	GO:0006464//cellular protein modification process;GO:0006508//proteolysis;GO:0006511//ubiquitin-dependent protein catabolic process;GO:0006807//nitrogen compound metabolic process;GO:0008150//biological_process;GO:0008152//metabolic process;GO:0009056//catabolic process;GO:0009057//macromolecule catabolic process;GO:0009987//cellular process;GO:0016567//protein ubiquitination;GO:0019538//protein …	-	GO:0003674//molecular_function;GO:0003824//catalytic activity;GO:0004842//ubiquitin-protein transferase activity;GO:0005488//binding;GO:0005515//protein binding;GO:0016740//transferase activity;GO:0019787//ubiquitin-like protein transferase activity;GO:0019899//enzyme binding;GO:0031625//ubiquitin protein ligase binding;GO:0044389//ubiquitin-like protein ligase binding;GO:0140096//catalytic activ…	ko04141(Protein processing in endoplasmic reticulum);ko04120(Ubiquitin mediated proteolysis)
Hass.g06.23065	down	group6	46135888	46137333	+	1254	Hass.g06.23065	GO:0008150;GO:0009292;GO:0009294;GO:0009987;GO:0044764;GO:0051704	K11721	3GBF9	K	sp|Q7Y214|GTE7_ARATH Transcription factor GTE7 OS=Arabidopsis thaliana OX=3702 GN=GTE7 PE=2 SV=1	RWR74073.1 transcription factor GTE7-like protein [Cinnamomum micranthum f. kanehirae]	GO:0008150//biological_process;GO:0009292//genetic transfer;GO:0009294//DNA mediated transformation;GO:0009987//cellular process;GO:0044764//multi-organism cellular process;GO:0051704//obsolete multi-organism process;	-	-	-
Hass.g09.29041	down	group9	34222180	34224561	+	1380	Hass.g09.29041	GO:0003674;GO:0003824;GO:0005575;GO:0005622;GO:0005623;GO:0008194;GO:0015020;GO:0016740;GO:0016757;GO:0016758;GO:0035251;GO:0043226;GO:0043227;GO:0043229;GO:0043231;GO:0044424;GO:0044464;GO:0046527;GO:0080043;GO:0080044	-	3G9TD	CG	sp|F8WKW1|UGT2_GARJA 7-deoxyloganetin glucosyltransferase OS=Gardenia jasminoides OX=114476 GN=UGT85A24 PE=1 SV=1	RWR79293.1 7-deoxyloganetin glucosyltransferase [Cinnamomum micranthum f. kanehirae]	-	GO:0005575//cellular_component;GO:0005622//intracellular anatomical structure;GO:0005623//obsolete cell;GO:0043226//organelle;GO:0043227//membrane-bounded organelle;GO:0043229//intracellular organelle;GO:0043231//intracellular membrane-bounded organelle;GO:0044424//obsolete intracellular part;GO:0044464//obsolete cell part;	GO:0003674//molecular_function;GO:0003824//catalytic activity;GO:0008194//UDP-glycosyltransferase activity;GO:0015020//glucuronosyltransferase activity;GO:0016740//transferase activity;GO:0016757//glycosyltransferase activity;GO:0016758//hexosyltransferase activity;GO:0035251//UDP-glucosyltransferase activity;GO:0046527//glucosyltransferase activity;GO:0080043//quercetin 3-O-glucosyltransferase a…	-
Hass.g01.02926	down	group1	81988284	81992735	+	1779	Hass.g01.02926	-	-	3KNN9	T	sp|Q9ZUF4|RIPK_ARATH Serine/threonine-protein kinase RIPK OS=Arabidopsis thaliana OX=3702 GN=RIPK PE=1 SV=1	RWR79491.1 serine/threonine-protein kinase RIPK-like protein [Cinnamomum micranthum f. kanehirae]	-	-	-	-
Hass.g04.14338	down	group4	21965381	21970873	+	2931	Hass.g04.14338	-	-	3GCT9	T	sp|Q9SD62|Y3471_ARATH Putative receptor-like protein kinase At3g47110 OS=Arabidopsis thaliana OX=3702 GN=At3g47110 PE=3 SV=1	RWR91203.1 Protein kinase domain-containing protein [Cinnamomum micranthum f. kanehirae]	-	-	-	-
Hass.g04.16092	up	group4	70060462	70062713	+	897	Hass.g04.16092	GO:0002376;GO:0002682;GO:0003674;GO:0003824;GO:0004672;GO:0004674;GO:0005575;GO:0005623;GO:0005886;GO:0005911;GO:0006464;GO:0006468;GO:0006793;GO:0006796;GO:0006807;GO:0006950;GO:0006952;GO:0006955;GO:0008150;GO:0008152;GO:0009506;GO:0009605;GO:0009607;GO:0009611;GO:0009814;GO:0009861;GO:0009987;GO:0016020;GO:0016301;GO:0016310;GO:0016740;GO:0016772;GO:0016773;GO:0019538;GO:0030054;GO:0031347;GO:…	-	3GDP6	T	sp|C0LGG8|Y5343_ARATH Probable LRR receptor-like serine/threonine-protein kinase At1g53430 OS=Arabidopsis thaliana OX=3702 GN=At1g53430 PE=1 SV=1	RWR96268.1 Protein kinase domain-containing protein [Cinnamomum micranthum f. kanehirae]	GO:0002376//immune system process;GO:0002682//regulation of immune system process;GO:0006464//cellular protein modification process;GO:0006468//protein phosphorylation;GO:0006793//phosphorus metabolic process;GO:0006796//phosphate-containing compound metabolic process;GO:0006807//nitrogen compound metabolic process;GO:0006950//response to stress;GO:0006952//defense response;GO:0006955//immune res…	GO:0005575//cellular_component;GO:0005623//obsolete cell;GO:0005886//plasma membrane;GO:0005911//cell-cell junction;GO:0009506//plasmodesma;GO:0016020//membrane;GO:0030054//cell junction;GO:0044464//obsolete cell part;GO:0055044//symplast;GO:0071944//cell periphery;	GO:0003674//molecular_function;GO:0003824//catalytic activity;GO:0004672//protein kinase activity;GO:0004674//protein serine/threonine kinase activity;GO:0016301//kinase activity;GO:0016740//transferase activity;GO:0016772//transferase activity, transferring phosphorus-containing groups;GO:0016773//phosphotransferase activity, alcohol group as acceptor;GO:0140096//catalytic activity, acting on a …	-
Hass.g05.19487	up	group5	37113246	37113590	+	345	Hass.g05.19487	-	-	3GIZI	S	sp|Q570U6|EF4L4_ARATH Protein ELF4-LIKE 4 OS=Arabidopsis thaliana OX=3702 GN=EFL4 PE=2 SV=1	RWR95909.1 protein ELF4-LIKE 4-like protein [Cinnamomum micranthum f. kanehirae]	-	-	-	-
Hass.g03.10147	down	group3	22658751	22659896	-	642	Hass.g03.10147	-	-	3IK86	-	-	-	-	-	-	-
Hass.g10.31400	up	group10	34334539	34335283	-	639	Hass.g10.31400	GO:0000151;GO:0003674;GO:0005488;GO:0005515;GO:0005575;GO:0005622;GO:0005623;GO:0005634;GO:0019899;GO:0019900;GO:0031461;GO:0032991;GO:0033597;GO:0043226;GO:0043227;GO:0043229;GO:0043231;GO:0044422;GO:0044424;GO:0044428;GO:0044446;GO:0044464;GO:0080008;GO:1902494;GO:1990234	K03363	3KPNG	DO	sp|Q9S7I8|CDC22_ARATH Cell division cycle 20.2, cofactor of APC complex OS=Arabidopsis thaliana OX=3702 GN=CDC20-2 PE=1 SV=1	RWR91928.1 cell division cycle 20.2, cofactor of APC complex-like protein [Cinnamomum micranthum f. kanehirae]	-	GO:0000151//ubiquitin ligase complex;GO:0005575//cellular_component;GO:0005622//intracellular anatomical structure;GO:0005623//obsolete cell;GO:0005634//nucleus;GO:0031461//cullin-RING ubiquitin ligase complex;GO:0032991//protein-containing complex;GO:0033597//mitotic checkpoint complex;GO:0043226//organelle;GO:0043227//membrane-bounded organelle;GO:0043229//intracellular organelle;GO:0043231//in…	GO:0003674//molecular_function;GO:0005488//binding;GO:0005515//protein binding;GO:0019899//enzyme binding;GO:0019900//kinase binding;	ko04120(Ubiquitin mediated proteolysis)
Hass.g03.10146	down	group3	22657811	22658314	-	504	Hass.g03.10146	-	-	3GFHV	T	sp|Q8VZG8|MIK2_ARATH MDIS1-interacting receptor like kinase 2 OS=Arabidopsis thaliana OX=3702 GN=MIK2 PE=1 SV=3	RWR97621.1 MDIS1-interacting receptor like kinase 2-like protein [Cinnamomum micranthum f. kanehirae]	-	-	-	-
Hass.g03.13573	up	group3	91126363	91127325	+	963	Hass.g03.13573	GO:0001871;GO:0003674;GO:0003824;GO:0004553;GO:0005488;GO:0005575;GO:0005622;GO:0005623;GO:0005634;GO:0005737;GO:0005886;GO:0016020;GO:0016787;GO:0016798;GO:0030246;GO:0030247;GO:0031224;GO:0031225;GO:0031226;GO:0043226;GO:0043227;GO:0043229;GO:0043231;GO:0044424;GO:0044425;GO:0044459;GO:0044464;GO:0046658;GO:0071944	-	3GFFX	G	sp|Q9ZQG9|E1314_ARATH Glucan endo-1,3-beta-glucosidase 14 OS=Arabidopsis thaliana OX=3702 GN=At2g27500 PE=2 SV=2	RWR83541.1 glucan endo-1,3-beta-glucosidase 14 [Cinnamomum micranthum f. kanehirae]	-	GO:0005575//cellular_component;GO:0005622//intracellular anatomical structure;GO:0005623//obsolete cell;GO:0005634//nucleus;GO:0005737//cytoplasm;GO:0005886//plasma membrane;GO:0016020//membrane;GO:0031224//intrinsic component of membrane;GO:0031225//anchored component of membrane;GO:0031226//intrinsic component of plasma membrane;GO:0043226//organelle;GO:0043227//membrane-bounded organelle;GO:00…	GO:0001871//obsolete pattern binding;GO:0003674//molecular_function;GO:0003824//catalytic activity;GO:0004553//hydrolase activity, hydrolyzing O-glycosyl compounds;GO:0005488//binding;GO:0016787//hydrolase activity;GO:0016798//hydrolase activity, acting on glycosyl bonds;GO:0030246//carbohydrate binding;GO:0030247//polysaccharide binding;	-
Hass.g03.09593	down	group3	6569956	6570926	+	939	Hass.g03.09593	GO:0001653;GO:0003674;GO:0005575;GO:0005622;GO:0005623;GO:0005737;GO:0005886;GO:0007154;GO:0007165;GO:0008150;GO:0009507;GO:0009536;GO:0009987;GO:0016020;GO:0023052;GO:0038023;GO:0043226;GO:0043227;GO:0043229;GO:0043231;GO:0044424;GO:0044444;GO:0044464;GO:0050789;GO:0050794;GO:0050896;GO:0051716;GO:0060089;GO:0065007;GO:0071944	-	3GAUV	T	sp|Q9LYN8|EMS1_ARATH Leucine-rich repeat receptor protein kinase EMS1 OS=Arabidopsis thaliana OX=3702 GN=EMS1 PE=1 SV=1	KAF8411603.1 hypothetical protein HHK36_004160 [Tetracentron sinense]	GO:0007154//cell communication;GO:0007165//signal transduction;GO:0008150//biological_process;GO:0009987//cellular process;GO:0023052//signaling;GO:0050789//regulation of biological process;GO:0050794//regulation of cellular process;GO:0050896//response to stimulus;GO:0051716//cellular response to stimulus;GO:0065007//biological regulation;	GO:0005575//cellular_component;GO:0005622//intracellular anatomical structure;GO:0005623//obsolete cell;GO:0005737//cytoplasm;GO:0005886//plasma membrane;GO:0009507//chloroplast;GO:0009536//plastid;GO:0016020//membrane;GO:0043226//organelle;GO:0043227//membrane-bounded organelle;GO:0043229//intracellular organelle;GO:0043231//intracellular membrane-bounded organelle;GO:0044424//obsolete intracell…	GO:0001653//peptide receptor activity;GO:0003674//molecular_function;GO:0038023//signaling receptor activity;GO:0060089//molecular transducer activity;	-
Hass.g01.03275	down	group1	88711171	88713358	+	1404	Hass.g01.03275	-	-	4JK1Y	CG	sp|F8WKW1|UGT2_GARJA 7-deoxyloganetin glucosyltransferase OS=Gardenia jasminoides OX=114476 GN=UGT85A24 PE=1 SV=1	RWR92433.1 7-deoxyloganetin glucosyltransferase-like protein isoform X1 [Cinnamomum micranthum f. kanehirae]	-	-	-	-
Hass.g02.05344	up	group2	24134245	24144701	+	765	Hass.g02.05344	-	-	4JJFN	K	sp|Q8GWL1|HSA32_ARATH Protein HEAT-STRESS-ASSOCIATED 32 OS=Arabidopsis thaliana OX=3702 GN=HSA32 PE=2 SV=1	RWR93495.1 2R-phospho-3-sulfolactate synthase [Cinnamomum micranthum f. kanehirae]	-	-	-	-
Hass.g05.20848	up	group5	61511417	61514671	+	601	Hass.g05.20848	GO:0005575;GO:0005622;GO:0005623;GO:0005634;GO:0005737;GO:0005739;GO:0005829;GO:0006508;GO:0006511;GO:0006515;GO:0006807;GO:0006950;GO:0008150;GO:0008152;GO:0009056;GO:0009057;GO:0009987;GO:0010033;GO:0010498;GO:0019538;GO:0019941;GO:0030163;GO:0033554;GO:0035966;GO:0035967;GO:0042221;GO:0043161;GO:0043170;GO:0043226;GO:0043227;GO:0043229;GO:0043231;GO:0043632;GO:0044237;GO:0044238;GO:0044248;GO:…	-	3GA53	T	-	RWR89359.1 BAG family molecular chaperone regulator 1 [Cinnamomum micranthum f. kanehirae]	GO:0006508//proteolysis;GO:0006511//ubiquitin-dependent protein catabolic process;GO:0006515//protein quality control for misfolded or incompletely synthesized proteins;GO:0006807//nitrogen compound metabolic process;GO:0006950//response to stress;GO:0008150//biological_process;GO:0008152//metabolic process;GO:0009056//catabolic process;GO:0009057//macromolecule catabolic process;GO:0009987//cell…	GO:0005575//cellular_component;GO:0005622//intracellular anatomical structure;GO:0005623//obsolete cell;GO:0005634//nucleus;GO:0005737//cytoplasm;GO:0005739//mitochondrion;GO:0005829//cytosol;GO:0043226//organelle;GO:0043227//membrane-bounded organelle;GO:0043229//intracellular organelle;GO:0043231//intracellular membrane-bounded organelle;GO:0044424//obsolete intracellular part;GO:0044444//obsol…	-	-
Hass.g03.10637	up	group3	34073210	34073896	-	586	Hass.g03.10637	-	-	-	-	-	RWR80251.1 hypothetical protein CKAN_00888200 [Cinnamomum micranthum f. kanehirae]	-	-	-	-
Hass.g04.14750	down	group4	30407463	30419566	-	2157	Hass.g04.14750	GO:0001101;GO:0003674;GO:0004888;GO:0005215;GO:0005216;GO:0005261;GO:0005262;GO:0005575;GO:0005622;GO:0005623;GO:0005737;GO:0005773;GO:0005886;GO:0006810;GO:0006811;GO:0006812;GO:0006816;GO:0007154;GO:0007165;GO:0008066;GO:0008150;GO:0008324;GO:0009719;GO:0009987;GO:0010033;GO:0010243;GO:0015075;GO:0015085;GO:0015267;GO:0015318;GO:0016020;GO:0019722;GO:0019932;GO:0022803;GO:0022838;GO:0022857;GO:…	-	44E1F	P	-	RWR91369.1 Glutamate-gated kainate-type ion channel receptor subunit GluR5 [Cinnamomum micranthum f. kanehirae]	GO:0001101//response to acid chemical;GO:0006810//transport;GO:0006811//ion transport;GO:0006812//cation transport;GO:0006816//calcium ion transport;GO:0007154//cell communication;GO:0007165//signal transduction;GO:0008150//biological_process;GO:0009719//response to endogenous stimulus;GO:0009987//cellular process;GO:0010033//response to organic substance;GO:0010243//response to organonitrogen co…	GO:0005575//cellular_component;GO:0005622//intracellular anatomical structure;GO:0005623//obsolete cell;GO:0005737//cytoplasm;GO:0005773//vacuole;GO:0005886//plasma membrane;GO:0016020//membrane;GO:0043226//organelle;GO:0043227//membrane-bounded organelle;GO:0043229//intracellular organelle;GO:0043231//intracellular membrane-bounded organelle;GO:0044424//obsolete intracellular part;GO:0044444//ob…	GO:0003674//molecular_function;GO:0004888//transmembrane signaling receptor activity;GO:0005215//transporter activity;GO:0005216//ion channel activity;GO:0005261//cation channel activity;GO:0005262//calcium channel activity;GO:0008066//glutamate receptor activity;GO:0008324//cation transmembrane transporter activity;GO:0015075//ion transmembrane transporter activity;GO:0015085//calcium ion transm…	-
Hass.g06.24309	down	group6	68392350	68393624	+	1275	Hass.g06.24309	GO:0003674;GO:0003676;GO:0003723;GO:0003747;GO:0005488;GO:0005575;GO:0005622;GO:0005623;GO:0005737;GO:0006412;GO:0006415;GO:0006518;GO:0006807;GO:0008079;GO:0008135;GO:0008150;GO:0008152;GO:0009058;GO:0009059;GO:0009987;GO:0010467;GO:0016043;GO:0019538;GO:0022411;GO:0032984;GO:0034641;GO:0034645;GO:0043043;GO:0043170;GO:0043603;GO:0043604;GO:0043624;GO:0043933;GO:0044237;GO:0044238;GO:0044249;GO:…	K03265	4JHVE	J	sp|P35614|ERF1Z_ARATH Eukaryotic peptide chain release factor subunit 1-3 OS=Arabidopsis thaliana OX=3702 GN=ERF1-3 PE=1 SV=1	RWR90261.1 eukaryotic peptide chain release factor subunit 1-3 [Cinnamomum micranthum f. kanehirae]	GO:0006412//translation;GO:0006415//translational termination;GO:0006518//peptide metabolic process;GO:0006807//nitrogen compound metabolic process;GO:0008150//biological_process;GO:0008152//metabolic process;GO:0009058//biosynthetic process;GO:0009059//macromolecule biosynthetic process;GO:0009987//cellular process;GO:0010467//gene expression;GO:0016043//cellular component organization;GO:001953…	GO:0005575//cellular_component;GO:0005622//intracellular anatomical structure;GO:0005623//obsolete cell;GO:0005737//cytoplasm;GO:0044424//obsolete intracellular part;GO:0044464//obsolete cell part;	GO:0003674//molecular_function;GO:0003676//nucleic acid binding;GO:0003723//RNA binding;GO:0003747//translation release factor activity;GO:0005488//binding;GO:0008079//translation termination factor activity;GO:0008135//translation factor activity, RNA binding;GO:0097159//organic cyclic compound binding;GO:1901363//heterocyclic compound binding;	ko03015(mRNA surveillance pathway)
Hass.g10.30278	down	group10	6739028	6739429	+	402	Hass.g10.30278	-	-	3GJRW	P	sp|Q9STG2|COPT2_ARATH Copper transporter 2 OS=Arabidopsis thaliana OX=3702 GN=COPT2 PE=2 SV=1	RWR81570.1 copper transporter 1-like protein [Cinnamomum micranthum f. kanehirae]	-	-	-	-
Hass.g01.04540	down	group1	107231804	107232844	+	1041	Hass.g01.04540	GO:0003674;GO:0003824;GO:0005575;GO:0005622;GO:0005623;GO:0005737;GO:0005794;GO:0005975;GO:0005976;GO:0006073;GO:0008150;GO:0008152;GO:0008374;GO:0009987;GO:0010383;GO:0010410;GO:0010411;GO:0012505;GO:0016407;GO:0016413;GO:0016740;GO:0016746;GO:0016747;GO:0043170;GO:0043226;GO:0043227;GO:0043229;GO:0043231;GO:0044036;GO:0044042;GO:0044237;GO:0044238;GO:0044260;GO:0044262;GO:0044264;GO:0044424;GO:…	-	3G9MF	S	sp|B9HJR7|XGAT1_POPTR Xyloglucan O-acetyltransferase 1 OS=Populus trichocarpa OX=3694 GN=XGOAT1 PE=1 SV=1	RWR77105.1 protein ALTERED XYLOGLUCAN 4 [Cinnamomum micranthum f. kanehirae]	GO:0005975//carbohydrate metabolic process;GO:0005976//polysaccharide metabolic process;GO:0006073//cellular glucan metabolic process;GO:0008150//biological_process;GO:0008152//metabolic process;GO:0009987//cellular process;GO:0010383//cell wall polysaccharide metabolic process;GO:0010410//hemicellulose metabolic process;GO:0010411//xyloglucan metabolic process;GO:0043170//macromolecule metabolic…	GO:0005575//cellular_component;GO:0005622//intracellular anatomical structure;GO:0005623//obsolete cell;GO:0005737//cytoplasm;GO:0005794//Golgi apparatus;GO:0012505//endomembrane system;GO:0043226//organelle;GO:0043227//membrane-bounded organelle;GO:0043229//intracellular organelle;GO:0043231//intracellular membrane-bounded organelle;GO:0044424//obsolete intracellular part;GO:0044444//obsolete cy…	GO:0003674//molecular_function;GO:0003824//catalytic activity;GO:0008374//O-acyltransferase activity;GO:0016407//acetyltransferase activity;GO:0016413//O-acetyltransferase activity;GO:0016740//transferase activity;GO:0016746//acyltransferase activity;GO:0016747//acyltransferase activity, transferring groups other than amino-acyl groups;	-
Hass.g04.17796	down	group4	101827112	101829731	-	1166	Hass.g04.17796	-	-	3GBTB	S	-	RWR88409.1 hypothetical protein CKAN_01741700 [Cinnamomum micranthum f. kanehirae]	-	-	-	-
Hass.g07.26327	up	group7	59320715	59325004	+	1182	Hass.g07.26327	GO:0005575;GO:0005622;GO:0005623;GO:0005737;GO:0005768;GO:0005794;GO:0005802;GO:0012505;GO:0031410;GO:0031982;GO:0031984;GO:0043226;GO:0043227;GO:0043229;GO:0043231;GO:0044422;GO:0044424;GO:0044431;GO:0044444;GO:0044446;GO:0044464;GO:0097708;GO:0098791	-	4JHY9	G	sp|Q8W486|OFUT1_ARATH O-fucosyltransferase 1 OS=Arabidopsis thaliana OX=3702 GN=OFUT1 PE=2 SV=1	RWR87093.1 GDP-fucose protein O-fucosyltransferase [Cinnamomum micranthum f. kanehirae]	-	GO:0005575//cellular_component;GO:0005622//intracellular anatomical structure;GO:0005623//obsolete cell;GO:0005737//cytoplasm;GO:0005768//endosome;GO:0005794//Golgi apparatus;GO:0005802//trans-Golgi network;GO:0012505//endomembrane system;GO:0031410//cytoplasmic vesicle;GO:0031982//vesicle;GO:0031984//organelle subcompartment;GO:0043226//organelle;GO:0043227//membrane-bounded organelle;GO:0043229…	-	-
Hass.g02.06834	down	group2	53668533	53672316	-	2956	Hass.g02.06834	GO:0003674;GO:0005488;GO:0005515;GO:0005575;GO:0005622;GO:0005623;GO:0005737;GO:0006091;GO:0006950;GO:0008150;GO:0008152;GO:0009266;GO:0009314;GO:0009409;GO:0009416;GO:0009507;GO:0009526;GO:0009532;GO:0009534;GO:0009535;GO:0009536;GO:0009570;GO:0009579;GO:0009628;GO:0009637;GO:0009639;GO:0009642;GO:0009644;GO:0009645;GO:0009765;GO:0009768;GO:0009941;GO:0009987;GO:0010114;GO:0010218;GO:0010287;GO:…	K08907	3GC0P	C	sp|Q01667|CAB6_ARATH Chlorophyll a-b binding protein 6, chloroplastic OS=Arabidopsis thaliana OX=3702 GN=LHCA1 PE=1 SV=1	RWR96686.1 chlorophyll a-b binding protein 6, chloroplastic-like protein [Cinnamomum micranthum f. kanehirae]	GO:0006091//generation of precursor metabolites and energy;GO:0006950//response to stress;GO:0008150//biological_process;GO:0008152//metabolic process;GO:0009266//response to temperature stimulus;GO:0009314//response to radiation;GO:0009409//response to cold;GO:0009416//response to light stimulus;GO:0009628//response to abiotic stimulus;GO:0009637//response to blue light;GO:0009639//response to r…	GO:0005575//cellular_component;GO:0005622//intracellular anatomical structure;GO:0005623//obsolete cell;GO:0005737//cytoplasm;GO:0009507//chloroplast;GO:0009526//plastid envelope;GO:0009532//plastid stroma;GO:0009534//chloroplast thylakoid;GO:0009535//chloroplast thylakoid membrane;GO:0009536//plastid;GO:0009570//chloroplast stroma;GO:0009579//thylakoid;GO:0009941//chloroplast envelope;GO:0010287…	GO:0003674//molecular_function;GO:0005488//binding;GO:0005515//protein binding;GO:0016168//chlorophyll binding;GO:0019904//protein domain specific binding;GO:0031409//pigment binding;GO:0043167//ion binding;GO:0043168//anion binding;GO:0046906//tetrapyrrole binding;GO:0048037//obsolete cofactor binding;GO:0097159//organic cyclic compound binding;GO:1901363//heterocyclic compound binding;	ko00196(Photosynthesis - antenna proteins)
Hass.g02.05245	down	group2	20214897	20215529	-	633	Hass.g02.05245	GO:0003674;GO:0005488;GO:0005506;GO:0005515;GO:0005575;GO:0005622;GO:0005623;GO:0005737;GO:0005739;GO:0005829;GO:0006725;GO:0006766;GO:0006767;GO:0006772;GO:0006790;GO:0006807;GO:0006950;GO:0006974;GO:0008150;GO:0008152;GO:0008270;GO:0009058;GO:0009110;GO:0009228;GO:0009266;GO:0009409;GO:0009507;GO:0009526;GO:0009532;GO:0009536;GO:0009570;GO:0009579;GO:0009628;GO:0009941;GO:0009987;GO:0010319;GO:…	K03146	4JN4W	H	sp|F6H9A9|THI41_VITVI Thiamine thiazole synthase 1, chloroplastic OS=Vitis vinifera OX=29760 GN=THI1-1 PE=3 SV=1	RWR93435.1 Thiazole biosynthetic enzyme Thi4 family [Cinnamomum micranthum f. kanehirae]	GO:0006725//cellular aromatic compound metabolic process;GO:0006766//vitamin metabolic process;GO:0006767//water-soluble vitamin metabolic process;GO:0006772//thiamine metabolic process;GO:0006790//sulfur compound metabolic process;GO:0006807//nitrogen compound metabolic process;GO:0006950//response to stress;GO:0006974//cellular response to DNA damage stimulus;GO:0008150//biological_process;GO:0…	GO:0005575//cellular_component;GO:0005622//intracellular anatomical structure;GO:0005623//obsolete cell;GO:0005737//cytoplasm;GO:0005739//mitochondrion;GO:0005829//cytosol;GO:0009507//chloroplast;GO:0009526//plastid envelope;GO:0009532//plastid stroma;GO:0009536//plastid;GO:0009570//chloroplast stroma;GO:0009579//thylakoid;GO:0009941//chloroplast envelope;GO:0010319//stromule;GO:0031967//organell…	GO:0003674//molecular_function;GO:0005488//binding;GO:0005506//iron ion binding;GO:0005515//protein binding;GO:0008270//zinc ion binding;GO:0019904//protein domain specific binding;GO:0042802//identical protein binding;GO:0042803//protein homodimerization activity;GO:0043167//ion binding;GO:0043169//cation binding;GO:0046872//metal ion binding;GO:0046914//transition metal ion binding;GO:0046983//…	ko00730(Thiamine metabolism)
Hass.g04.14871	up	group4	34254707	34255159	+	349	Hass.g04.14871	-	-	-	-	-	-	-	-	-	-
Hass.g02.06574	up	group2	48368366	48374968	+	1951	Hass.g02.06574	GO:0003674;GO:0003724;GO:0003824;GO:0004004;GO:0004386;GO:0005575;GO:0005622;GO:0005623;GO:0005634;GO:0005730;GO:0005737;GO:0006139;GO:0006725;GO:0006807;GO:0008026;GO:0008150;GO:0008152;GO:0008186;GO:0009987;GO:0010501;GO:0016070;GO:0016462;GO:0016787;GO:0016817;GO:0016818;GO:0016887;GO:0017111;GO:0031974;GO:0031981;GO:0034641;GO:0042623;GO:0043170;GO:0043226;GO:0043227;GO:0043228;GO:0043229;GO:…	K17679	3G7Q1	A	sp|Q0DBU5|RH31_ORYSJ DEAD-box ATP-dependent RNA helicase 31 OS=Oryza sativa subsp. japonica OX=39947 GN=Os06g0526600 PE=3 SV=2	RWR96486.1 DEAD-box ATP-dependent RNA helicase 31-like protein [Cinnamomum micranthum f. kanehirae]	GO:0006139//nucleobase-containing compound metabolic process;GO:0006725//cellular aromatic compound metabolic process;GO:0006807//nitrogen compound metabolic process;GO:0008150//biological_process;GO:0008152//metabolic process;GO:0009987//cellular process;GO:0010501//RNA secondary structure unwinding;GO:0016070//RNA metabolic process;GO:0034641//cellular nitrogen compound metabolic process;GO:004…	GO:0005575//cellular_component;GO:0005622//intracellular anatomical structure;GO:0005623//obsolete cell;GO:0005634//nucleus;GO:0005730//nucleolus;GO:0005737//cytoplasm;GO:0031974//membrane-enclosed lumen;GO:0031981//nuclear lumen;GO:0043226//organelle;GO:0043227//membrane-bounded organelle;GO:0043228//non-membrane-bounded organelle;GO:0043229//intracellular organelle;GO:0043231//intracellular mem…	GO:0003674//molecular_function;GO:0003724//RNA helicase activity;GO:0003824//catalytic activity;GO:0004004//RNA helicase activity;GO:0004386//helicase activity;GO:0008026//helicase activity;GO:0008186//ATP-dependent activity, acting on RNA;GO:0016462//pyrophosphatase activity;GO:0016787//hydrolase activity;GO:0016817//hydrolase activity, acting on acid anhydrides;GO:0016818//hydrolase activity, a…	-
Hass.g03.11242	down	group3	45233256	45234527	+	1272	Hass.g03.11242	GO:0000151;GO:0005575;GO:0005622;GO:0005623;GO:0031461;GO:0031463;GO:0032991;GO:0044424;GO:0044464;GO:1902494;GO:1990234	-	3GCI2	O	sp|Q6NPN5|FK113_ARATH F-box/kelch-repeat protein At5g26960 OS=Arabidopsis thaliana OX=3702 GN=At5g26960 PE=2 SV=1	RWR74768.1 F-box/kelch-repeat protein [Cinnamomum micranthum f. kanehirae]	-	GO:0000151//ubiquitin ligase complex;GO:0005575//cellular_component;GO:0005622//intracellular anatomical structure;GO:0005623//obsolete cell;GO:0031461//cullin-RING ubiquitin ligase complex;GO:0031463//Cul3-RING ubiquitin ligase complex;GO:0032991//protein-containing complex;GO:0044424//obsolete intracellular part;GO:0044464//obsolete cell part;GO:1902494//catalytic complex;GO:1990234//transferas…	-	-
Hass.g04.17760	up	group4	100796601	100804328	-	1907	Hass.g04.17760	-	-	4JSXN	S	sp|Q8LPS2|ACD6_ARATH Protein ACCELERATED CELL DEATH 6 OS=Arabidopsis thaliana OX=3702 GN=ACD6 PE=1 SV=1	RWR88245.1 protein ACCELERATED CELL DEATH 6-like protein [Cinnamomum micranthum f. kanehirae]	-	-	-	-
Hass.g02.05732	up	group2	33489200	33537760	-	3684	Hass.g02.05732	GO:0000325;GO:0005575;GO:0005622;GO:0005623;GO:0005737;GO:0005773;GO:0005774;GO:0006996;GO:0008150;GO:0009605;GO:0009606;GO:0009628;GO:0009629;GO:0009630;GO:0009657;GO:0009660;GO:0009705;GO:0009959;GO:0009987;GO:0016020;GO:0016043;GO:0031090;GO:0043226;GO:0043227;GO:0043229;GO:0043231;GO:0044422;GO:0044424;GO:0044437;GO:0044444;GO:0044446;GO:0044464;GO:0050896;GO:0071840;GO:0098588;GO:0098805	-	3GDZ4	S	sp|F4IP13|SHGR6_ARATH Protein SHOOT GRAVITROPISM 6 OS=Arabidopsis thaliana OX=3702 GN=SGR6 PE=2 SV=1	RWR93828.1 protein SHOOT GRAVITROPISM 6 isoform X1 [Cinnamomum micranthum f. kanehirae]	GO:0006996//organelle organization;GO:0008150//biological_process;GO:0009605//response to external stimulus;GO:0009606//tropism;GO:0009628//response to abiotic stimulus;GO:0009629//response to gravity;GO:0009630//gravitropism;GO:0009657//plastid organization;GO:0009660//amyloplast organization;GO:0009959//negative gravitropism;GO:0009987//cellular process;GO:0016043//cellular component organizati…	GO:0000325//plant-type vacuole;GO:0005575//cellular_component;GO:0005622//intracellular anatomical structure;GO:0005623//obsolete cell;GO:0005737//cytoplasm;GO:0005773//vacuole;GO:0005774//vacuolar membrane;GO:0009705//plant-type vacuole membrane;GO:0016020//membrane;GO:0031090//organelle membrane;GO:0043226//organelle;GO:0043227//membrane-bounded organelle;GO:0043229//intracellular organelle;GO:…	-	-
Hass.g04.16281	up	group4	73089283	73089435	-	123	Hass.g04.16281	GO:0005575;GO:0005622;GO:0005623;GO:0005737;GO:0009507;GO:0009536;GO:0043226;GO:0043227;GO:0043229;GO:0043231;GO:0044424;GO:0044444;GO:0044464	K13993	37TQV	O	sp|Q9ZW31|HS17B_ARATH 17.6 kDa class I heat shock protein 2 OS=Arabidopsis thaliana OX=3702 GN=HSP17.6B PE=2 SV=1	RWR96109.1 chaperone [Cinnamomum micranthum f. kanehirae]	-	GO:0005575//cellular_component;GO:0005622//intracellular anatomical structure;GO:0005623//obsolete cell;GO:0005737//cytoplasm;GO:0009507//chloroplast;GO:0009536//plastid;GO:0043226//organelle;GO:0043227//membrane-bounded organelle;GO:0043229//intracellular organelle;GO:0043231//intracellular membrane-bounded organelle;GO:0044424//obsolete intracellular part;GO:0044444//obsolete cytoplasmic part;G…	-	ko04141(Protein processing in endoplasmic reticulum)
Hass.g05.19032	down	group5	29662131	29669186	+	3881	Hass.g05.19032	GO:0003674;GO:0003824;GO:0004012;GO:0005215;GO:0005319;GO:0005548;GO:0005575;GO:0005622;GO:0005623;GO:0005737;GO:0005794;GO:0005802;GO:0005886;GO:0006810;GO:0006811;GO:0006820;GO:0006869;GO:0006900;GO:0006996;GO:0008150;GO:0009987;GO:0010876;GO:0012505;GO:0015711;GO:0015748;GO:0015914;GO:0016020;GO:0016043;GO:0016050;GO:0016192;GO:0016462;GO:0016787;GO:0016817;GO:0016818;GO:0016887;GO:0017111;GO:…	K01530	3G7R1	P	sp|Q9LNQ4|ALA4_ARATH Probable phospholipid-transporting ATPase 4 OS=Arabidopsis thaliana OX=3702 GN=ALA4 PE=3 SV=2	RWR78088.1 putative phospholipid-transporting ATPase 4 [Cinnamomum micranthum f. kanehirae]	GO:0006810//transport;GO:0006811//ion transport;GO:0006820//anion transport;GO:0006869//lipid transport;GO:0006900//vesicle budding from membrane;GO:0006996//organelle organization;GO:0008150//biological_process;GO:0009987//cellular process;GO:0010876//lipid localization;GO:0015711//organic anion transport;GO:0015748//organophosphate ester transport;GO:0015914//phospholipid transport;GO:0016043//…	GO:0005575//cellular_component;GO:0005622//intracellular anatomical structure;GO:0005623//obsolete cell;GO:0005737//cytoplasm;GO:0005794//Golgi apparatus;GO:0005802//trans-Golgi network;GO:0005886//plasma membrane;GO:0012505//endomembrane system;GO:0016020//membrane;GO:0031984//organelle subcompartment;GO:0043226//organelle;GO:0043227//membrane-bounded organelle;GO:0043229//intracellular organell…	GO:0003674//molecular_function;GO:0003824//catalytic activity;GO:0004012//ATPase-coupled intramembrane lipid transporter activity;GO:0005215//transporter activity;GO:0005319//lipid transporter activity;GO:0005548//phospholipid transporter activity;GO:0016462//pyrophosphatase activity;GO:0016787//hydrolase activity;GO:0016817//hydrolase activity, acting on acid anhydrides;GO:0016818//hydrolase act…	-
Hass.g12.33296	down	group12	25034541	25036366	-	1045	Hass.g12.33296	GO:0000003;GO:0003006;GO:0003674;GO:0003824;GO:0004553;GO:0004568;GO:0005575;GO:0005618;GO:0005623;GO:0006950;GO:0007275;GO:0008150;GO:0009605;GO:0009607;GO:0009611;GO:0009617;GO:0009790;GO:0009791;GO:0009793;GO:0010154;GO:0010262;GO:0016787;GO:0016798;GO:0022414;GO:0030312;GO:0032501;GO:0032502;GO:0043207;GO:0044464;GO:0048316;GO:0048608;GO:0048731;GO:0048856;GO:0050896;GO:0051704;GO:0051707;GO:…	K01183	3GB98	L	sp|Q9M2U5|CHI5_ARATH Endochitinase EP3 OS=Arabidopsis thaliana OX=3702 GN=EP3 PE=1 SV=1	RWR96804.1 endochitinase EP3-like protein [Cinnamomum micranthum f. kanehirae]	GO:0000003//reproduction;GO:0003006//developmental process involved in reproduction;GO:0006950//response to stress;GO:0007275//multicellular organism development;GO:0008150//biological_process;GO:0009605//response to external stimulus;GO:0009607//response to biotic stimulus;GO:0009611//response to wounding;GO:0009617//response to bacterium;GO:0009790//embryo development;GO:0009791//post-embryonic…	GO:0005575//cellular_component;GO:0005618//cell wall;GO:0005623//obsolete cell;GO:0030312//external encapsulating structure;GO:0044464//obsolete cell part;GO:0071944//cell periphery;	GO:0003674//molecular_function;GO:0003824//catalytic activity;GO:0004553//hydrolase activity, hydrolyzing O-glycosyl compounds;GO:0004568//chitinase activity;GO:0016787//hydrolase activity;GO:0016798//hydrolase activity, acting on glycosyl bonds;	ko00520(Amino sugar and nucleotide sugar metabolism)
Hass.g02.09484	down	group2	108654979	108661553	-	2171	Hass.g02.09484	GO:0005575;GO:0005622;GO:0005623;GO:0005737;GO:0009507;GO:0009526;GO:0009536;GO:0009941;GO:0031967;GO:0031975;GO:0043226;GO:0043227;GO:0043229;GO:0043231;GO:0044422;GO:0044424;GO:0044434;GO:0044435;GO:0044444;GO:0044446;GO:0044464	K03453	3GGAC	P	sp|Q8RXE8|BASS3_ARATH Probable sodium/metabolite cotransporter BASS3, chloroplastic OS=Arabidopsis thaliana OX=3702 GN=BASS3 PE=2 SV=1	RWR73073.1 SBF domain-containing protein [Cinnamomum micranthum f. kanehirae]	-	GO:0005575//cellular_component;GO:0005622//intracellular anatomical structure;GO:0005623//obsolete cell;GO:0005737//cytoplasm;GO:0009507//chloroplast;GO:0009526//plastid envelope;GO:0009536//plastid;GO:0009941//chloroplast envelope;GO:0031967//organelle envelope;GO:0031975//envelope;GO:0043226//organelle;GO:0043227//membrane-bounded organelle;GO:0043229//intracellular organelle;GO:0043231//intrac…	-	-
Hass.g03.13328	down	group3	81627525	81636889	+	1722	Hass.g03.13328	-	-	4JEVT	E	sp|Q9FF99|AAP7_ARATH Probable amino acid permease 7 OS=Arabidopsis thaliana OX=3702 GN=AAP7 PE=2 SV=1	XP_010252955.1 PREDICTED: probable amino acid permease 7 isoform X2 [Nelumbo nucifera] &gt;XP_010252956.1 PREDICTED: probable amino acid permease 7 isoform X2 [Nelumbo nucifera]	-	-	-	-
Hass.g01.00846	down	group1	36814347	36816598	+	997	Hass.g01.00846	-	-	4JU0W	O	sp|Q9QYI7|DNJB8_MOUSE DnaJ homolog subfamily B member 8 OS=Mus musculus OX=10090 GN=Dnajb8 PE=2 SV=1	RWR85622.1 dnaJ subfamily B member 6 [Cinnamomum micranthum f. kanehirae]	-	-	-	-
Hass.g02.08402	up	group2	84452414	84456154	-	1278	Hass.g02.08402	-	K00121	3GDAJ	Q	sp|A0A2U1Q018|ADH1_ARTAN Alcohol dehydrogenase 1 OS=Artemisia annua OX=35608 GN=ADH1 PE=1 SV=1	RWR81023.1 Alcohol dehydrogenase superfamily [Cinnamomum micranthum f. kanehirae]	-	-	-	ko00620(Pyruvate metabolism);ko00350(Tyrosine metabolism);ko00071(Fatty acid degradation);ko00010(Glycolysis / Gluconeogenesis)
Hass.g03.13339	down	group3	81933521	81934654	-	1134	Hass.g03.13339	GO:0003674;GO:0003824;GO:0005575;GO:0005622;GO:0005623;GO:0005737;GO:0005829;GO:0006082;GO:0006520;GO:0006558;GO:0006570;GO:0006571;GO:0006725;GO:0006807;GO:0008150;GO:0008152;GO:0008652;GO:0009058;GO:0009072;GO:0009073;GO:0009094;GO:0009095;GO:0009314;GO:0009416;GO:0009507;GO:0009536;GO:0009628;GO:0009637;GO:0009642;GO:0009645;GO:0009987;GO:0010244;GO:0016053;GO:0016829;GO:0016835;GO:0016836;GO:…	K05359	3G9NF	E	sp|D3U717|AROD3_PETHY Arogenate dehydratase 3 OS=Petunia hybrida OX=4102 GN=ADT3 PE=1 SV=1	RWR83429.1 hypothetical protein CKAN_01218300 [Cinnamomum micranthum f. kanehirae]	GO:0006082//organic acid metabolic process;GO:0006520//cellular amino acid metabolic process;GO:0006558//L-phenylalanine metabolic process;GO:0006570//tyrosine metabolic process;GO:0006571//tyrosine biosynthetic process;GO:0006725//cellular aromatic compound metabolic process;GO:0006807//nitrogen compound metabolic process;GO:0008150//biological_process;GO:0008152//metabolic process;GO:0008652//c…	GO:0005575//cellular_component;GO:0005622//intracellular anatomical structure;GO:0005623//obsolete cell;GO:0005737//cytoplasm;GO:0005829//cytosol;GO:0009507//chloroplast;GO:0009536//plastid;GO:0043226//organelle;GO:0043227//membrane-bounded organelle;GO:0043229//intracellular organelle;GO:0043231//intracellular membrane-bounded organelle;GO:0044424//obsolete intracellular part;GO:0044444//obsolet…	GO:0003674//molecular_function;GO:0003824//catalytic activity;GO:0016829//lyase activity;GO:0016835//carbon-oxygen lyase activity;GO:0016836//hydro-lyase activity;GO:0047769//arogenate dehydratase activity;	ko00400(Phenylalanine, tyrosine and tryptophan biosynthesis)
Hass.g05.18944	down	group5	28274670	28276703	+	1935	Hass.g05.18944	GO:0003002;GO:0003674;GO:0003824;GO:0005575;GO:0005622;GO:0005623;GO:0005737;GO:0005829;GO:0006629;GO:0006950;GO:0007275;GO:0007389;GO:0008150;GO:0008152;GO:0008202;GO:0009611;GO:0010051;GO:0016491;GO:0016627;GO:0016628;GO:0032501;GO:0032502;GO:0035671;GO:0044238;GO:0044424;GO:0044444;GO:0044464;GO:0048856;GO:0050896;GO:0055114;GO:0071704;GO:1901360	-	3G76Z	S	sp|A0A221J5W8|ISY1_NEPCA (S)-8-oxocitronellyl enol synthase ISY1 OS=Nepeta cataria OX=39347 GN=ISY1 PE=1 SV=1	RWR78010.1 3-oxo-Delta4,5-steroid 5-beta-reductase-like protein [Cinnamomum micranthum f. kanehirae]	GO:0003002//regionalization;GO:0006629//lipid metabolic process;GO:0006950//response to stress;GO:0007275//multicellular organism development;GO:0007389//pattern specification process;GO:0008150//biological_process;GO:0008152//metabolic process;GO:0008202//steroid metabolic process;GO:0009611//response to wounding;GO:0010051//xylem and phloem pattern formation;GO:0032501//multicellular organismal…	GO:0005575//cellular_component;GO:0005622//intracellular anatomical structure;GO:0005623//obsolete cell;GO:0005737//cytoplasm;GO:0005829//cytosol;GO:0044424//obsolete intracellular part;GO:0044444//obsolete cytoplasmic part;GO:0044464//obsolete cell part;	GO:0003674//molecular_function;GO:0003824//catalytic activity;GO:0016491//oxidoreductase activity;GO:0016627//oxidoreductase activity, acting on the CH-CH group of donors;GO:0016628//oxidoreductase activity, acting on the CH-CH group of donors, NAD or NADP as acceptor;GO:0035671//enone reductase activity;	-
Hass.g04.16713	up	group4	80391913	80401617	-	1459	Hass.g04.16713	-	K16302	3KRYJ	S	sp|Q9LTD8|Y5279_ARATH DUF21 domain-containing protein At5g52790 OS=Arabidopsis thaliana OX=3702 GN=CBSDUF5 PE=2 SV=2	RWR89482.1 DUF21 domain-containing-like protein isoform X5 [Cinnamomum micranthum f. kanehirae]	-	-	-	-
Hass.g03.10249	down	group3	24753289	24754086	+	768	Hass.g03.10249	-	K08912	3GAA5	C	sp|P12333|CB2A_SPIOL Chlorophyll a-b binding protein, chloroplastic OS=Spinacia oleracea OX=3562 PE=1 SV=1	RWR97364.1 chlorophyll a-b binding protein of LHCII type 1-like protein [Cinnamomum micranthum f. kanehirae]	-	-	-	ko00196(Photosynthesis - antenna proteins)
Hass.g05.21160	up	group5	68907696	68908362	-	247	Hass.g05.21160	-	-	3GBN0	L	-	RWR86264.1 putative nuclease HARBI1 isoform X1 [Cinnamomum micranthum f. kanehirae]	-	-	-	-
Hass.g06.23021	up	group6	45280664	45282590	-	1767	Hass.g06.23021	GO:0000003;GO:0001653;GO:0002376;GO:0003006;GO:0003674;GO:0003824;GO:0004672;GO:0005575;GO:0005623;GO:0005886;GO:0006464;GO:0006468;GO:0006793;GO:0006796;GO:0006807;GO:0006950;GO:0006952;GO:0006955;GO:0006979;GO:0007154;GO:0007165;GO:0007275;GO:0008150;GO:0008152;GO:0009791;GO:0009845;GO:0009888;GO:0009960;GO:0009987;GO:0010154;GO:0016020;GO:0016301;GO:0016310;GO:0016740;GO:0016772;GO:0016773;GO:…	-	4JH1H	T	sp|F4I2N7|RLK7_ARATH Receptor-like protein kinase 7 OS=Arabidopsis thaliana OX=3702 GN=RLK7 PE=1 SV=1	RWR74037.1 receptor-like protein kinase HAIKU2 [Cinnamomum micranthum f. kanehirae]	GO:0000003//reproduction;GO:0002376//immune system process;GO:0003006//developmental process involved in reproduction;GO:0006464//cellular protein modification process;GO:0006468//protein phosphorylation;GO:0006793//phosphorus metabolic process;GO:0006796//phosphate-containing compound metabolic process;GO:0006807//nitrogen compound metabolic process;GO:0006950//response to stress;GO:0006952//def…	GO:0005575//cellular_component;GO:0005623//obsolete cell;GO:0005886//plasma membrane;GO:0016020//membrane;GO:0044464//obsolete cell part;GO:0071944//cell periphery;	GO:0001653//peptide receptor activity;GO:0003674//molecular_function;GO:0003824//catalytic activity;GO:0004672//protein kinase activity;GO:0016301//kinase activity;GO:0016740//transferase activity;GO:0016772//transferase activity, transferring phosphorus-containing groups;GO:0016773//phosphotransferase activity, alcohol group as acceptor;GO:0038023//signaling receptor activity;GO:0060089//molecul…	-
Hass.g02.07641	up	group2	70689061	70695814	+	1764	Hass.g02.07641	-	K04079	3GA4M	O	sp|P51819|HSP83_IPONI Heat shock protein 83 OS=Ipomoea nil OX=35883 GN=HSP83A PE=2 SV=1	XP_010261331.1 PREDICTED: heat shock protein 83 [Nelumbo nucifera] &gt;DAD19019.1 TPA_asm: hypothetical protein HUJ06_020482 [Nelumbo nucifera]	-	-	-	ko04626(Plant-pathogen interaction);ko04141(Protein processing in endoplasmic reticulum)
Hass.g01.03291	down	group1	88985710	88996897	+	2656	Hass.g01.03291	GO:0003674;GO:0003824;GO:0004672;GO:0004674;GO:0004675;GO:0004888;GO:0005575;GO:0005623;GO:0005886;GO:0006464;GO:0006468;GO:0006793;GO:0006796;GO:0006807;GO:0007154;GO:0007165;GO:0007166;GO:0007167;GO:0007178;GO:0008150;GO:0008152;GO:0009987;GO:0016020;GO:0016301;GO:0016310;GO:0016740;GO:0016772;GO:0016773;GO:0019199;GO:0019538;GO:0023052;GO:0036211;GO:0038023;GO:0043170;GO:0043412;GO:0044237;GO:…	-	3GF74	T	sp|Q6K4T4|SERK4_ORYSJ LRR receptor kinase SERK2 OS=Oryza sativa subsp. japonica OX=39947 GN=SERK4 PE=3 SV=1	RWR92423.1 putative LRR receptor-like serine/threonine-protein kinase [Cinnamomum micranthum f. kanehirae]	GO:0006464//cellular protein modification process;GO:0006468//protein phosphorylation;GO:0006793//phosphorus metabolic process;GO:0006796//phosphate-containing compound metabolic process;GO:0006807//nitrogen compound metabolic process;GO:0007154//cell communication;GO:0007165//signal transduction;GO:0007166//cell surface receptor signaling pathway;GO:0007167//enzyme linked receptor protein signal…	GO:0005575//cellular_component;GO:0005623//obsolete cell;GO:0005886//plasma membrane;GO:0016020//membrane;GO:0044464//obsolete cell part;GO:0071944//cell periphery;	GO:0003674//molecular_function;GO:0003824//catalytic activity;GO:0004672//protein kinase activity;GO:0004674//protein serine/threonine kinase activity;GO:0004675//transmembrane receptor protein serine/threonine kinase activity;GO:0004888//transmembrane signaling receptor activity;GO:0016301//kinase activity;GO:0016740//transferase activity;GO:0016772//transferase activity, transferring phosphorus…	-
Hass.g04.16985	up	group4	85103595	85104062	-	468	Hass.g04.16985	-	-	4JRX3	O	sp|P27396|HSP11_DAUCA 17.8 kDa class I heat shock protein OS=Daucus carota OX=4039 PE=3 SV=1	RWR89225.1 class I heat shock-like protein [Cinnamomum micranthum f. kanehirae]	-	-	-	-
Hass.g05.20624	down	group5	56726891	56737561	+	2189	Hass.g05.20624	GO:0000578;GO:0003674;GO:0003824;GO:0004842;GO:0005488;GO:0005515;GO:0005575;GO:0005622;GO:0005623;GO:0005634;GO:0006464;GO:0006508;GO:0006511;GO:0006807;GO:0007275;GO:0007389;GO:0008134;GO:0008150;GO:0008152;GO:0009056;GO:0009057;GO:0009790;GO:0009798;GO:0009880;GO:0009987;GO:0016567;GO:0016740;GO:0019538;GO:0019787;GO:0019941;GO:0030163;GO:0032446;GO:0032501;GO:0032502;GO:0036211;GO:0042802;GO:…	K16271	3GD9Y	O	sp|Q91XF4|RN167_MOUSE E3 ubiquitin-protein ligase RNF167 OS=Mus musculus OX=10090 GN=Rnf167 PE=2 SV=1	RWR75507.1 E3 ubiquitin-protein ligase RLIM [Cinnamomum micranthum f. kanehirae]	GO:0000578//embryonic axis specification;GO:0006464//cellular protein modification process;GO:0006508//proteolysis;GO:0006511//ubiquitin-dependent protein catabolic process;GO:0006807//nitrogen compound metabolic process;GO:0007275//multicellular organism development;GO:0007389//pattern specification process;GO:0008150//biological_process;GO:0008152//metabolic process;GO:0009056//catabolic proces…	GO:0005575//cellular_component;GO:0005622//intracellular anatomical structure;GO:0005623//obsolete cell;GO:0005634//nucleus;GO:0043226//organelle;GO:0043227//membrane-bounded organelle;GO:0043229//intracellular organelle;GO:0043231//intracellular membrane-bounded organelle;GO:0044424//obsolete intracellular part;GO:0044464//obsolete cell part;	GO:0003674//molecular_function;GO:0003824//catalytic activity;GO:0004842//ubiquitin-protein transferase activity;GO:0005488//binding;GO:0005515//protein binding;GO:0008134//transcription factor binding;GO:0016740//transferase activity;GO:0019787//ubiquitin-like protein transferase activity;GO:0042802//identical protein binding;GO:0140096//catalytic activity, acting on a protein;	-
Hass.g05.20051	up	group5	46976121	46985737	+	1264	Hass.g05.20051	GO:0003674;GO:0003824;GO:0004175;GO:0004197;GO:0006508;GO:0006807;GO:0008150;GO:0008152;GO:0008233;GO:0008234;GO:0010941;GO:0010942;GO:0016787;GO:0019538;GO:0043067;GO:0043068;GO:0043170;GO:0044238;GO:0048518;GO:0048522;GO:0050789;GO:0050794;GO:0065007;GO:0070011;GO:0071704;GO:0140096;GO:1901564	-	3GE29	DO	sp|Q7XJE6|MCA1_ARATH Metacaspase-1 OS=Arabidopsis thaliana OX=3702 GN=AMC1 PE=1 SV=1	RWR87376.1 metacaspase-1 [Cinnamomum micranthum f. kanehirae]	GO:0006508//proteolysis;GO:0006807//nitrogen compound metabolic process;GO:0008150//biological_process;GO:0008152//metabolic process;GO:0010941//regulation of cell death;GO:0010942//positive regulation of cell death;GO:0019538//protein metabolic process;GO:0043067//regulation of programmed cell death;GO:0043068//positive regulation of programmed cell death;GO:0043170//macromolecule metabolic proc…	-	GO:0003674//molecular_function;GO:0003824//catalytic activity;GO:0004175//endopeptidase activity;GO:0004197//cysteine-type endopeptidase activity;GO:0008233//peptidase activity;GO:0008234//cysteine-type peptidase activity;GO:0016787//hydrolase activity;GO:0070011//peptidase activity;GO:0140096//catalytic activity, acting on a protein;	-
Hass.g01.01431	down	group1	46301760	46309279	-	955	Hass.g01.01431	-	-	3GI42	S	sp|Q8VYN9|PHO32_ARATH Universal stress protein PHOS32 OS=Arabidopsis thaliana OX=3702 GN=PHOS32 PE=1 SV=1	RWR86167.1 universal stress protein PHOS32 [Cinnamomum micranthum f. kanehirae]	-	-	-	-
Hass.g05.20673	up	group5	57643258	57643839	+	582	Hass.g05.20673	-	-	3G8G8	A	sp|Q9C6A8|RLP15_ARATH Receptor-like protein 15 OS=Arabidopsis thaliana OX=3702 GN=RLP15 PE=3 SV=1	RWR75587.1 putative receptor like protein 1 [Cinnamomum micranthum f. kanehirae]	-	-	-	-
Hass.g05.18340	down	group5	17363674	17372526	-	2691	Hass.g05.18340	GO:0000295;GO:0003674;GO:0005215;GO:0005346;GO:0005347;GO:0005575;GO:0005622;GO:0005623;GO:0005737;GO:0005739;GO:0005740;GO:0005743;GO:0005777;GO:0005778;GO:0005779;GO:0006082;GO:0006629;GO:0006631;GO:0006635;GO:0006725;GO:0006807;GO:0006810;GO:0006811;GO:0006820;GO:0006839;GO:0006855;GO:0006862;GO:0007275;GO:0008150;GO:0008152;GO:0008509;GO:0008514;GO:0009056;GO:0009062;GO:0009791;GO:0009850;GO:…	-	3KWGW	C	sp|B6ZJZ9|PNC1_SOYBN Peroxisomal adenine nucleotide carrier 1 OS=Glycine max OX=3847 GN=PNC1 PE=2 SV=1	RWR76670.1 peroxisomal adenine nucleotide carrier 1 [Cinnamomum micranthum f. kanehirae]	GO:0006082//organic acid metabolic process;GO:0006629//lipid metabolic process;GO:0006631//fatty acid metabolic process;GO:0006635//fatty acid beta-oxidation;GO:0006725//cellular aromatic compound metabolic process;GO:0006807//nitrogen compound metabolic process;GO:0006810//transport;GO:0006811//ion transport;GO:0006820//anion transport;GO:0006839//mitochondrial transport;GO:0006855//xenobiotic t…	GO:0005575//cellular_component;GO:0005622//intracellular anatomical structure;GO:0005623//obsolete cell;GO:0005737//cytoplasm;GO:0005739//mitochondrion;GO:0005740//mitochondrial envelope;GO:0005743//mitochondrial inner membrane;GO:0005777//peroxisome;GO:0005778//peroxisomal membrane;GO:0005779//integral component of peroxisomal membrane;GO:0016020//membrane;GO:0016021//integral component of membr…	GO:0000295//adenine nucleotide transmembrane transporter activity;GO:0003674//molecular_function;GO:0005215//transporter activity;GO:0005346//purine ribonucleotide transmembrane transporter activity;GO:0005347//ATP transmembrane transporter activity;GO:0008509//anion transmembrane transporter activity;GO:0008514//organic anion transmembrane transporter activity;GO:0015075//ion transmembrane trans…	-
Hass.g04.16675	down	group4	79719346	79728379	-	3781	Hass.g04.16675	GO:0001067;GO:0002831;GO:0002833;GO:0003674;GO:0003676;GO:0003677;GO:0003700;GO:0005488;GO:0005515;GO:0005516;GO:0005575;GO:0005622;GO:0005623;GO:0005634;GO:0005737;GO:0005783;GO:0005789;GO:0005886;GO:0006355;GO:0006950;GO:0006970;GO:0008150;GO:0009314;GO:0009416;GO:0009628;GO:0009642;GO:0009644;GO:0009889;GO:0009890;GO:0009891;GO:0009892;GO:0009893;GO:0009962;GO:0009987;GO:0010468;GO:0010556;GO:…	-	3GEMY	G	sp|B5X570|NAC14_ARATH NAC domain-containing protein 14 OS=Arabidopsis thaliana OX=3702 GN=NAC014 PE=2 SV=1	RWR89519.1 hypothetical protein CKAN_01857900 [Cinnamomum micranthum f. kanehirae]	GO:0002831//regulation of response to biotic stimulus;GO:0002833//positive regulation of response to biotic stimulus;GO:0006355//regulation of transcription, DNA-templated;GO:0006950//response to stress;GO:0006970//response to osmotic stress;GO:0008150//biological_process;GO:0009314//response to radiation;GO:0009416//response to light stimulus;GO:0009628//response to abiotic stimulus;GO:0009642//…	GO:0005575//cellular_component;GO:0005622//intracellular anatomical structure;GO:0005623//obsolete cell;GO:0005634//nucleus;GO:0005737//cytoplasm;GO:0005783//endoplasmic reticulum;GO:0005789//endoplasmic reticulum membrane;GO:0005886//plasma membrane;GO:0012505//endomembrane system;GO:0016020//membrane;GO:0031984//organelle subcompartment;GO:0042175//nuclear outer membrane-endoplasmic reticulum m…	GO:0001067//transcription regulatory region nucleic acid binding;GO:0003674//molecular_function;GO:0003676//nucleic acid binding;GO:0003677//DNA binding;GO:0003700//DNA-binding transcription factor activity;GO:0005488//binding;GO:0005515//protein binding;GO:0005516//calmodulin binding;GO:0044212//transcription cis-regulatory region binding;GO:0097159//organic cyclic compound binding;GO:0140110//t…	-
Hass.g01.03506	up	group1	92103274	92103693	-	420	Hass.g01.03506	GO:0005575;GO:0005622;GO:0005623;GO:0005737;GO:0009507;GO:0009534;GO:0009535;GO:0009536;GO:0009579;GO:0016020;GO:0031976;GO:0031984;GO:0034357;GO:0042651;GO:0043226;GO:0043227;GO:0043229;GO:0043231;GO:0044422;GO:0044424;GO:0044434;GO:0044435;GO:0044436;GO:0044444;GO:0044446;GO:0044464;GO:0055035	K02637	3IH6E	C	sp|A1EA39|PETD_AGRST Cytochrome b6-f complex subunit 4 OS=Agrostis stolonifera OX=63632 GN=petD PE=3 SV=1	AKU71005.1 cytochrome b6/f complex subunit IV [Cinnamomum micranthum f. kanehirae] &gt;AZQ08762.1 cytochrome b6/f complex subunit IV [Cinnamomum camphora] &gt;AZQ08845.1 cytochrome b6/f complex subunit IV [Cinnamomum parthenoxylon] &gt;QQP01120.1 cytochrome b6/f complex subunit IV [Cinnamomum tenuipile] &gt;QRZ60301.1 cytochrome b6/f complex subunit IV [Cinnamomum bodinieri] &gt;QWK41386.1 cytoch…	-	GO:0005575//cellular_component;GO:0005622//intracellular anatomical structure;GO:0005623//obsolete cell;GO:0005737//cytoplasm;GO:0009507//chloroplast;GO:0009534//chloroplast thylakoid;GO:0009535//chloroplast thylakoid membrane;GO:0009536//plastid;GO:0009579//thylakoid;GO:0016020//membrane;GO:0031976//plastid thylakoid;GO:0031984//organelle subcompartment;GO:0034357//photosynthetic membrane;GO:004…	-	ko00195(Photosynthesis)
Hass.g03.10984	down	group3	41178864	41182526	+	727	Hass.g03.10984	-	-	-	-	-	-	-	-	-	-
Hass.g04.16524	down	group4	77091047	77097783	-	2786	Hass.g04.16524	GO:0003674;GO:0005215;GO:0005575;GO:0005623;GO:0005886;GO:0005887;GO:0006810;GO:0006811;GO:0006812;GO:0006950;GO:0006995;GO:0007154;GO:0008150;GO:0008324;GO:0008519;GO:0009267;GO:0009605;GO:0009987;GO:0009991;GO:0015075;GO:0015101;GO:0015203;GO:0015204;GO:0015291;GO:0015293;GO:0015489;GO:0015606;GO:0015695;GO:0015696;GO:0015840;GO:0015846;GO:0015847;GO:0015848;GO:0016020;GO:0016021;GO:0019755;GO:…	-	4JFRR	E	sp|F4KD71|DUR3_ARATH Urea-proton symporter DUR3 OS=Arabidopsis thaliana OX=3702 GN=DUR3 PE=1 SV=1	RWR89669.1 urea-proton symporter DUR3 [Cinnamomum micranthum f. kanehirae]	GO:0006810//transport;GO:0006811//ion transport;GO:0006812//cation transport;GO:0006950//response to stress;GO:0006995//cellular response to nitrogen starvation;GO:0007154//cell communication;GO:0008150//biological_process;GO:0009267//cellular response to starvation;GO:0009605//response to external stimulus;GO:0009987//cellular process;GO:0009991//response to extracellular stimulus;GO:0015695//or…	GO:0005575//cellular_component;GO:0005623//obsolete cell;GO:0005886//plasma membrane;GO:0005887//integral component of plasma membrane;GO:0016020//membrane;GO:0016021//integral component of membrane;GO:0031224//intrinsic component of membrane;GO:0031226//intrinsic component of plasma membrane;GO:0044425//obsolete membrane part;GO:0044459//obsolete plasma membrane part;GO:0044464//obsolete cell pa…	GO:0003674//molecular_function;GO:0005215//transporter activity;GO:0008324//cation transmembrane transporter activity;GO:0008519//ammonium transmembrane transporter activity;GO:0015075//ion transmembrane transporter activity;GO:0015101//organic cation transmembrane transporter activity;GO:0015203//polyamine transmembrane transporter activity;GO:0015204//urea transmembrane transporter activity;GO:…	-
Hass.g03.12611	up	group3	67822782	67829787	+	1646	Hass.g03.12611	GO:0005575;GO:0005622;GO:0005623;GO:0005737;GO:0005829;GO:0007275;GO:0008150;GO:0009653;GO:0009791;GO:0010015;GO:0010101;GO:0010102;GO:0010311;GO:0022622;GO:0032501;GO:0032502;GO:0044424;GO:0044444;GO:0044464;GO:0048364;GO:0048527;GO:0048528;GO:0048646;GO:0048731;GO:0048856;GO:0090696;GO:0090697;GO:0090698;GO:0099402;GO:1905392;GO:1905393	K00326	3KY7S	C	sp|Q9LXD1|RLF_ARATH Cytochrome b5 domain-containing protein RLF OS=Arabidopsis thaliana OX=3702 GN=RLF PE=2 SV=1	RWR77736.1 cytochrome b5 domain-containing protein RLF [Cinnamomum micranthum f. kanehirae]	GO:0007275//multicellular organism development;GO:0008150//biological_process;GO:0009653//anatomical structure morphogenesis;GO:0009791//post-embryonic development;GO:0010015//root morphogenesis;GO:0010101//post-embryonic root morphogenesis;GO:0010102//lateral root morphogenesis;GO:0010311//lateral root formation;GO:0022622//root system development;GO:0032501//multicellular organismal process;GO:…	GO:0005575//cellular_component;GO:0005622//intracellular anatomical structure;GO:0005623//obsolete cell;GO:0005737//cytoplasm;GO:0005829//cytosol;GO:0044424//obsolete intracellular part;GO:0044444//obsolete cytoplasmic part;GO:0044464//obsolete cell part;	-	ko00520(Amino sugar and nucleotide sugar metabolism)
Hass.g09.29573	up	group9	43968841	43975100	-	1936	Hass.g09.29573	-	-	4JDFR	S	sp|O49647|FB246_ARATH Putative F-box protein At4g22660 OS=Arabidopsis thaliana OX=3702 GN=At4g22660 PE=4 SV=1	RWR78742.1 putative F-box protein [Cinnamomum micranthum f. kanehirae]	-	-	-	-
Hass.g01.03811	down	group1	94917373	94924322	-	1738	Hass.g01.03811	GO:0003674;GO:0003824;GO:0004497;GO:0008150;GO:0008152;GO:0016491;GO:0055114	-	44FXH	Q	sp|Q9FF12|GSXL9_ARATH Flavin-containing monooxygenase FMO GS-OX-like 9 OS=Arabidopsis thaliana OX=3702 GN=At5g07800 PE=2 SV=1	RWR95639.1 flavin-containing monooxygenase FMO GS-OX-like protein 9 [Cinnamomum micranthum f. kanehirae]	GO:0008150//biological_process;GO:0008152//metabolic process;GO:0055114//obsolete oxidation-reduction process;	-	GO:0003674//molecular_function;GO:0003824//catalytic activity;GO:0004497//monooxygenase activity;GO:0016491//oxidoreductase activity;	-
Hass.g05.18820	up	group5	26238697	26242374	+	3485	Hass.g05.18820	GO:0000003;GO:0001653;GO:0002376;GO:0003006;GO:0003674;GO:0003824;GO:0004672;GO:0005575;GO:0005623;GO:0005886;GO:0006464;GO:0006468;GO:0006793;GO:0006796;GO:0006807;GO:0006950;GO:0006952;GO:0006955;GO:0006979;GO:0007154;GO:0007165;GO:0007275;GO:0008150;GO:0008152;GO:0009791;GO:0009845;GO:0009888;GO:0009960;GO:0009987;GO:0010154;GO:0016020;GO:0016301;GO:0016310;GO:0016740;GO:0016772;GO:0016773;GO:…	-	3G728	T	sp|F4I2N7|RLK7_ARATH Receptor-like protein kinase 7 OS=Arabidopsis thaliana OX=3702 GN=RLK7 PE=1 SV=1	RWR77905.1 Protein kinase domain-containing protein [Cinnamomum micranthum f. kanehirae]	GO:0000003//reproduction;GO:0002376//immune system process;GO:0003006//developmental process involved in reproduction;GO:0006464//cellular protein modification process;GO:0006468//protein phosphorylation;GO:0006793//phosphorus metabolic process;GO:0006796//phosphate-containing compound metabolic process;GO:0006807//nitrogen compound metabolic process;GO:0006950//response to stress;GO:0006952//def…	GO:0005575//cellular_component;GO:0005623//obsolete cell;GO:0005886//plasma membrane;GO:0016020//membrane;GO:0044464//obsolete cell part;GO:0071944//cell periphery;	GO:0001653//peptide receptor activity;GO:0003674//molecular_function;GO:0003824//catalytic activity;GO:0004672//protein kinase activity;GO:0016301//kinase activity;GO:0016740//transferase activity;GO:0016772//transferase activity, transferring phosphorus-containing groups;GO:0016773//phosphotransferase activity, alcohol group as acceptor;GO:0038023//signaling receptor activity;GO:0060089//molecul…	-
Hass.g04.16605	down	group4	78401291	78413715	-	3024	Hass.g04.16605	GO:0003674;GO:0003824;GO:0008483;GO:0016740;GO:0016769;GO:0033855	K00815	3KS70	E	sp|A0A0P0VI36|NAAT1_ORYSJ Nicotianamine aminotransferase 1 OS=Oryza sativa subsp. japonica OX=39947 GN=NAAT1 PE=1 SV=1	RWR89589.1 putative aminotransferase TAT2 [Cinnamomum micranthum f. kanehirae]	-	-	GO:0003674//molecular_function;GO:0003824//catalytic activity;GO:0008483//transaminase activity;GO:0016740//transferase activity;GO:0016769//transferase activity, transferring nitrogenous groups;GO:0033855//nicotianamine aminotransferase activity;	ko00960(Tropane, piperidine and pyridine alkaloid biosynthesis);ko00950(Isoquinoline alkaloid biosynthesis);ko00400(Phenylalanine, tyrosine and tryptophan biosynthesis);ko00360(Phenylalanine metabolism);ko00350(Tyrosine metabolism);ko00270(Cysteine and methionine metabolism);ko00130(Ubiquinone and other terpenoid-quinone biosynthesis)
Hass.g01.04460	down	group1	105991012	105995621	-	1462	Hass.g01.04460	GO:0000003;GO:0003006;GO:0007275;GO:0008150;GO:0009791;GO:0010228;GO:0022414;GO:0032501;GO:0032502;GO:0048608;GO:0048731;GO:0048856;GO:0061458	-	3GAIS	J	sp|Q67ZB3|FRL3_ARATH FRIGIDA-like protein 3 OS=Arabidopsis thaliana OX=3702 GN=FRL3 PE=1 SV=1	RWR77166.1 putative FRIGIDA-like protein 1 [Cinnamomum micranthum f. kanehirae]	GO:0000003//reproduction;GO:0003006//developmental process involved in reproduction;GO:0007275//multicellular organism development;GO:0008150//biological_process;GO:0009791//post-embryonic development;GO:0010228//vegetative to reproductive phase transition of meristem;GO:0022414//reproductive process;GO:0032501//multicellular organismal process;GO:0032502//developmental process;GO:0048608//reprod…	-	-	-
Hass.g06.22885	up	group6	42674204	42676073	+	1439	Hass.g06.22885	GO:0001763;GO:0006629;GO:0006714;GO:0006720;GO:0006721;GO:0007275;GO:0008150;GO:0008152;GO:0008299;GO:0008610;GO:0009058;GO:0009653;GO:0009719;GO:0009725;GO:0009987;GO:0010016;GO:0010033;GO:0010223;GO:0010346;GO:0010817;GO:0014070;GO:0016106;GO:0016114;GO:0018130;GO:0032501;GO:0032502;GO:0032870;GO:0033993;GO:0042221;GO:0042445;GO:0042446;GO:0044237;GO:0044238;GO:0044249;GO:0044255;GO:0046483;GO:…	-	4JH71	S	sp|J9U5U9|DAD2_PETHY Probable strigolactone esterase DAD2 OS=Petunia hybrida OX=4102 GN=DAD2 PE=1 SV=1	RWR73886.1 putative strigolactone esterase DAD2 [Cinnamomum micranthum f. kanehirae]	GO:0001763//morphogenesis of a branching structure;GO:0006629//lipid metabolic process;GO:0006714//sesquiterpenoid metabolic process;GO:0006720//isoprenoid metabolic process;GO:0006721//terpenoid metabolic process;GO:0007275//multicellular organism development;GO:0008150//biological_process;GO:0008152//metabolic process;GO:0008299//isoprenoid biosynthetic process;GO:0008610//lipid biosynthetic pr…	-	-	-
Hass.g07.25443	down	group7	29389654	29391662	-	1016	Hass.g07.25443	GO:0005575;GO:0005622;GO:0005623;GO:0005737;GO:0005783;GO:0006082;GO:0006629;GO:0006631;GO:0008150;GO:0008152;GO:0009987;GO:0012505;GO:0019752;GO:0032787;GO:0043226;GO:0043227;GO:0043229;GO:0043231;GO:0043436;GO:0044237;GO:0044238;GO:0044255;GO:0044281;GO:0044424;GO:0044444;GO:0044464;GO:0071704	K19706	44S0X	I	sp|O48916|FAH1_ARATH Dihydroceramide fatty acyl 2-hydroxylase FAH1 OS=Arabidopsis thaliana OX=3702 GN=FAH1 PE=1 SV=1	RWR88660.1 dihydroceramide fatty acyl 2-hydroxylase FAH1-like protein [Cinnamomum micranthum f. kanehirae]	GO:0006082//organic acid metabolic process;GO:0006629//lipid metabolic process;GO:0006631//fatty acid metabolic process;GO:0008150//biological_process;GO:0008152//metabolic process;GO:0009987//cellular process;GO:0019752//carboxylic acid metabolic process;GO:0032787//monocarboxylic acid metabolic process;GO:0043436//oxoacid metabolic process;GO:0044237//cellular metabolic process;GO:0044238//prim…	GO:0005575//cellular_component;GO:0005622//intracellular anatomical structure;GO:0005623//obsolete cell;GO:0005737//cytoplasm;GO:0005783//endoplasmic reticulum;GO:0012505//endomembrane system;GO:0043226//organelle;GO:0043227//membrane-bounded organelle;GO:0043229//intracellular organelle;GO:0043231//intracellular membrane-bounded organelle;GO:0044424//obsolete intracellular part;GO:0044444//obsol…	-	-
Hass.g08.27684	down	group8	36959779	36961116	+	1299	Hass.g08.27684	GO:0005575;GO:0005622;GO:0005623;GO:0005737;GO:0005768;GO:0005794;GO:0005802;GO:0005975;GO:0005996;GO:0006063;GO:0006082;GO:0006950;GO:0006952;GO:0008150;GO:0008152;GO:0009058;GO:0009605;GO:0009607;GO:0009617;GO:0009620;GO:0009987;GO:0012505;GO:0016051;GO:0016053;GO:0019586;GO:0019752;GO:0031410;GO:0031982;GO:0031984;GO:0032787;GO:0033481;GO:0042742;GO:0043207;GO:0043226;GO:0043227;GO:0043229;GO:…	K08679	3GEU2	M	sp|Q9LIS3|GAE6_ARATH UDP-glucuronate 4-epimerase 6 OS=Arabidopsis thaliana OX=3702 GN=GAE6 PE=1 SV=1	RWR87129.1 UDP-glucuronate 4-epimerase 6 [Cinnamomum micranthum f. kanehirae]	GO:0005975//carbohydrate metabolic process;GO:0005996//monosaccharide metabolic process;GO:0006063//uronic acid metabolic process;GO:0006082//organic acid metabolic process;GO:0006950//response to stress;GO:0006952//defense response;GO:0008150//biological_process;GO:0008152//metabolic process;GO:0009058//biosynthetic process;GO:0009605//response to external stimulus;GO:0009607//response to biotic…	GO:0005575//cellular_component;GO:0005622//intracellular anatomical structure;GO:0005623//obsolete cell;GO:0005737//cytoplasm;GO:0005768//endosome;GO:0005794//Golgi apparatus;GO:0005802//trans-Golgi network;GO:0012505//endomembrane system;GO:0031410//cytoplasmic vesicle;GO:0031982//vesicle;GO:0031984//organelle subcompartment;GO:0043226//organelle;GO:0043227//membrane-bounded organelle;GO:0043229…	-	ko00520(Amino sugar and nucleotide sugar metabolism);ko00053(Ascorbate and aldarate metabolism)
Hass.g03.09810	up	group3	14838396	14847371	-	895	Hass.g03.09810	-	-	-	-	-	-	-	-	-	-
Hass.g07.25743	up	group7	42527329	42540019	+	1011	Hass.g07.25743	GO:0000151;GO:0003674;GO:0005488;GO:0005515;GO:0005575;GO:0005622;GO:0005623;GO:0005634;GO:0019899;GO:0019900;GO:0031461;GO:0032991;GO:0033597;GO:0043226;GO:0043227;GO:0043229;GO:0043231;GO:0044422;GO:0044424;GO:0044428;GO:0044446;GO:0044464;GO:0080008;GO:1902494;GO:1990234	K03363	3ICRJ	DO	sp|Q9S7I8|CDC22_ARATH Cell division cycle 20.2, cofactor of APC complex OS=Arabidopsis thaliana OX=3702 GN=CDC20-2 PE=1 SV=1	RWR91928.1 cell division cycle 20.2, cofactor of APC complex-like protein [Cinnamomum micranthum f. kanehirae]	-	GO:0000151//ubiquitin ligase complex;GO:0005575//cellular_component;GO:0005622//intracellular anatomical structure;GO:0005623//obsolete cell;GO:0005634//nucleus;GO:0031461//cullin-RING ubiquitin ligase complex;GO:0032991//protein-containing complex;GO:0033597//mitotic checkpoint complex;GO:0043226//organelle;GO:0043227//membrane-bounded organelle;GO:0043229//intracellular organelle;GO:0043231//in…	GO:0003674//molecular_function;GO:0005488//binding;GO:0005515//protein binding;GO:0019899//enzyme binding;GO:0019900//kinase binding;	ko04120(Ubiquitin mediated proteolysis)
Hass.g05.19888	down	group5	44327900	44331920	+	1567	Hass.g05.19888	GO:0003674;GO:0003676;GO:0003723;GO:0003824;GO:0004518;GO:0004519;GO:0005488;GO:0005575;GO:0005622;GO:0005623;GO:0006139;GO:0006725;GO:0006807;GO:0008150;GO:0008152;GO:0009451;GO:0009987;GO:0016070;GO:0016787;GO:0016788;GO:0034641;GO:0043170;GO:0043226;GO:0043227;GO:0043229;GO:0043231;GO:0043412;GO:0044237;GO:0044238;GO:0044424;GO:0044464;GO:0046483;GO:0071704;GO:0090304;GO:0090305;GO:0097159;GO:…	-	3GF5U	S	sp|Q8LG95|PP332_ARATH Pentatricopeptide repeat-containing protein At4g21190 OS=Arabidopsis thaliana OX=3702 GN=EMB1417 PE=2 SV=1	RWR92652.1 pentatricopeptide repeat-containing protein [Cinnamomum micranthum f. kanehirae]	GO:0006139//nucleobase-containing compound metabolic process;GO:0006725//cellular aromatic compound metabolic process;GO:0006807//nitrogen compound metabolic process;GO:0008150//biological_process;GO:0008152//metabolic process;GO:0009451//RNA modification;GO:0009987//cellular process;GO:0016070//RNA metabolic process;GO:0034641//cellular nitrogen compound metabolic process;GO:0043170//macromolecu…	GO:0005575//cellular_component;GO:0005622//intracellular anatomical structure;GO:0005623//obsolete cell;GO:0043226//organelle;GO:0043227//membrane-bounded organelle;GO:0043229//intracellular organelle;GO:0043231//intracellular membrane-bounded organelle;GO:0044424//obsolete intracellular part;GO:0044464//obsolete cell part;	GO:0003674//molecular_function;GO:0003676//nucleic acid binding;GO:0003723//RNA binding;GO:0003824//catalytic activity;GO:0004518//nuclease activity;GO:0004519//endonuclease activity;GO:0005488//binding;GO:0016787//hydrolase activity;GO:0016788//hydrolase activity, acting on ester bonds;GO:0097159//organic cyclic compound binding;GO:1901363//heterocyclic compound binding;	-
Hass.g03.12716	down	group3	69352181	69353947	+	1320	Hass.g03.12716	-	-	3G8VT	K	sp|Q9LSL1|BH093_ARATH Transcription factor bHLH93 OS=Arabidopsis thaliana OX=3702 GN=BHLH93 PE=1 SV=1	RWR82893.1 transcription factor bHLH93 [Cinnamomum micranthum f. kanehirae]	-	-	-	-
Hass.g05.18342	up	group5	17377340	17383084	-	894	Hass.g05.18342	GO:0000166;GO:0001882;GO:0001883;GO:0003674;GO:0005488;GO:0005525;GO:0005575;GO:0005623;GO:0005886;GO:0016020;GO:0017076;GO:0019001;GO:0032549;GO:0032550;GO:0032553;GO:0032555;GO:0032561;GO:0035639;GO:0036094;GO:0043167;GO:0043168;GO:0044464;GO:0071944;GO:0097159;GO:0097367;GO:1901265;GO:1901363	-	4JJJ5	U	sp|O04834|SAR1A_ARATH GTP-binding protein SAR1A OS=Arabidopsis thaliana OX=3702 GN=SAR1A PE=2 SV=1	RWR95379.1 GTP-binding protein SAR1A-like protein [Cinnamomum micranthum f. kanehirae]	-	GO:0005575//cellular_component;GO:0005623//obsolete cell;GO:0005886//plasma membrane;GO:0016020//membrane;GO:0044464//obsolete cell part;GO:0071944//cell periphery;	GO:0000166//nucleotide binding;GO:0001882//nucleoside binding;GO:0001883//purine nucleoside binding;GO:0003674//molecular_function;GO:0005488//binding;GO:0005525//GTP binding;GO:0017076//purine nucleotide binding;GO:0019001//guanyl nucleotide binding;GO:0032549//ribonucleoside binding;GO:0032550//purine ribonucleoside binding;GO:0032553//ribonucleotide binding;GO:0032555//purine ribonucleotide bi…	-
Hass.g05.21159	up	group5	68826195	68826863	-	248	Hass.g05.21159	-	-	3GBN0	L	-	RWR86264.1 putative nuclease HARBI1 isoform X1 [Cinnamomum micranthum f. kanehirae]	-	-	-	-
Hass.g09.29306	down	group9	39128299	39137811	-	3517	Hass.g09.29306	-	-	3GAUS	T	sp|Q9LFP7|PBL34_ARATH Serine/threonine-protein kinase PBL34 OS=Arabidopsis thaliana OX=3702 GN=PBL34 PE=1 SV=1	RWR79041.1 putative serine/threonine-protein kinase NAK [Cinnamomum micranthum f. kanehirae]	-	-	-	-
Hass.g04.16978	up	group4	85010939	85017755	+	915	Hass.g04.16978	GO:0003674;GO:0003676;GO:0003712;GO:0003713;GO:0003723;GO:0003729;GO:0005488;GO:0005575;GO:0005622;GO:0005623;GO:0005634;GO:0005730;GO:0006355;GO:0008150;GO:0009889;GO:0009891;GO:0009893;GO:0010468;GO:0010556;GO:0010557;GO:0010604;GO:0010628;GO:0019219;GO:0019222;GO:0031323;GO:0031325;GO:0031326;GO:0031328;GO:0031974;GO:0031981;GO:0043226;GO:0043227;GO:0043228;GO:0043229;GO:0043231;GO:0043232;GO:…	K03627	3GHY7	K	sp|Q9LXT3|MBF1B_ARATH Multiprotein-bridging factor 1b OS=Arabidopsis thaliana OX=3702 GN=MBF1B PE=1 SV=1	RWR89230.1 multiprotein-bridging factor 1b-like protein [Cinnamomum micranthum f. kanehirae]	GO:0006355//regulation of transcription, DNA-templated;GO:0008150//biological_process;GO:0009889//regulation of biosynthetic process;GO:0009891//positive regulation of biosynthetic process;GO:0009893//positive regulation of metabolic process;GO:0010468//regulation of gene expression;GO:0010556//regulation of macromolecule biosynthetic process;GO:0010557//positive regulation of macromolecule biosy…	GO:0005575//cellular_component;GO:0005622//intracellular anatomical structure;GO:0005623//obsolete cell;GO:0005634//nucleus;GO:0005730//nucleolus;GO:0031974//membrane-enclosed lumen;GO:0031981//nuclear lumen;GO:0043226//organelle;GO:0043227//membrane-bounded organelle;GO:0043228//non-membrane-bounded organelle;GO:0043229//intracellular organelle;GO:0043231//intracellular membrane-bounded organell…	GO:0003674//molecular_function;GO:0003676//nucleic acid binding;GO:0003712//transcription coregulator activity;GO:0003713//transcription coactivator activity;GO:0003723//RNA binding;GO:0003729//mRNA binding;GO:0005488//binding;GO:0097159//organic cyclic compound binding;GO:0140110//transcription regulator activity;GO:1901363//heterocyclic compound binding;	-
Hass.g10.30093	up	group10	3962564	3968900	+	2338	Hass.g10.30093	GO:0005575;GO:0005622;GO:0005623;GO:0005737;GO:0005777;GO:0042579;GO:0043226;GO:0043227;GO:0043229;GO:0043231;GO:0044424;GO:0044444;GO:0044464	-	3G7PF	I	sp|F4HUK6|AAE1_ARATH Butanoate--CoA ligase AAE1 OS=Arabidopsis thaliana OX=3702 GN=AAE1 PE=1 SV=1	RWR92969.1 putative acyl-activating enzyme 1, peroxisomal isoform X1 [Cinnamomum micranthum f. kanehirae]	-	GO:0005575//cellular_component;GO:0005622//intracellular anatomical structure;GO:0005623//obsolete cell;GO:0005737//cytoplasm;GO:0005777//peroxisome;GO:0042579//microbody;GO:0043226//organelle;GO:0043227//membrane-bounded organelle;GO:0043229//intracellular organelle;GO:0043231//intracellular membrane-bounded organelle;GO:0044424//obsolete intracellular part;GO:0044444//obsolete cytoplasmic part;…	-	-
Hass.g08.27508	up	group8	33670705	33678540	-	2381	Hass.g08.27508	GO:0005575;GO:0005622;GO:0005623;GO:0005737;GO:0006996;GO:0008150;GO:0009507;GO:0009532;GO:0009536;GO:0009570;GO:0009657;GO:0009658;GO:0009668;GO:0009987;GO:0010027;GO:0016043;GO:0043226;GO:0043227;GO:0043229;GO:0043231;GO:0044422;GO:0044424;GO:0044434;GO:0044435;GO:0044444;GO:0044446;GO:0044464;GO:0061024;GO:0071840	K00891	3GA6T	E	sp|Q9LW20|SKL1_ARATH Probable inactive shikimate kinase like 1, chloroplastic OS=Arabidopsis thaliana OX=3702 GN=SKL1 PE=2 SV=1	RWR86964.1 putative inactive shikimate kinase like 1, chloroplastic isoform X4 [Cinnamomum micranthum f. kanehirae]	GO:0006996//organelle organization;GO:0008150//biological_process;GO:0009657//plastid organization;GO:0009658//chloroplast organization;GO:0009668//plastid membrane organization;GO:0009987//cellular process;GO:0010027//thylakoid membrane organization;GO:0016043//cellular component organization;GO:0061024//membrane organization;GO:0071840//cellular component organization or biogenesis;	GO:0005575//cellular_component;GO:0005622//intracellular anatomical structure;GO:0005623//obsolete cell;GO:0005737//cytoplasm;GO:0009507//chloroplast;GO:0009532//plastid stroma;GO:0009536//plastid;GO:0009570//chloroplast stroma;GO:0043226//organelle;GO:0043227//membrane-bounded organelle;GO:0043229//intracellular organelle;GO:0043231//intracellular membrane-bounded organelle;GO:0044422//obsolete …	-	ko00400(Phenylalanine, tyrosine and tryptophan biosynthesis)
Hass.g01.03773	down	group1	94513564	94520398	-	2895	Hass.g01.03773	GO:0003674;GO:0003700;GO:0006355;GO:0007275;GO:0008150;GO:0009653;GO:0009889;GO:0009965;GO:0010016;GO:0010468;GO:0010556;GO:0019219;GO:0019222;GO:0031323;GO:0031326;GO:0032501;GO:0032502;GO:0048366;GO:0048367;GO:0048731;GO:0048827;GO:0048856;GO:0050789;GO:0050794;GO:0051171;GO:0051252;GO:0060255;GO:0065007;GO:0080090;GO:0099402;GO:0140110;GO:1903506;GO:1905392;GO:2000112;GO:2001141	-	3GB2T	K	sp|Q9SW80|BLH2_ARATH BEL1-like homeodomain protein 2 OS=Arabidopsis thaliana OX=3702 GN=BLH2 PE=1 SV=3	RWR95667.1 BEL1-like homeodomain-containing protein [Cinnamomum micranthum f. kanehirae]	GO:0006355//regulation of transcription, DNA-templated;GO:0007275//multicellular organism development;GO:0008150//biological_process;GO:0009653//anatomical structure morphogenesis;GO:0009889//regulation of biosynthetic process;GO:0009965//leaf morphogenesis;GO:0010016//shoot system morphogenesis;GO:0010468//regulation of gene expression;GO:0010556//regulation of macromolecule biosynthetic process…	-	GO:0003674//molecular_function;GO:0003700//DNA-binding transcription factor activity;GO:0140110//transcription regulator activity;	-
Hass.g04.14434	down	group4	23976567	23981913	+	1682	Hass.g04.14434	GO:0003674;GO:0003824;GO:0005575;GO:0005622;GO:0005623;GO:0005737;GO:0005829;GO:0006725;GO:0008150;GO:0008152;GO:0008374;GO:0009058;GO:0009698;GO:0009699;GO:0009808;GO:0009809;GO:0009889;GO:0009891;GO:0009893;GO:0009962;GO:0009963;GO:0009987;GO:0010252;GO:0016020;GO:0016740;GO:0016746;GO:0016747;GO:0019222;GO:0019438;GO:0019748;GO:0042592;GO:0044237;GO:0044249;GO:0044424;GO:0044444;GO:0044464;GO:…	K13065	3GDPH	S	sp|Q8GSM7|HST_TOBAC Shikimate O-hydroxycinnamoyltransferase OS=Nicotiana tabacum OX=4097 GN=HST PE=1 SV=1	RWR91259.1 shikimate O-hydroxycinnamoyltransferase-like protein [Cinnamomum micranthum f. kanehirae]	GO:0006725//cellular aromatic compound metabolic process;GO:0008150//biological_process;GO:0008152//metabolic process;GO:0009058//biosynthetic process;GO:0009698//phenylpropanoid metabolic process;GO:0009699//phenylpropanoid biosynthetic process;GO:0009808//lignin metabolic process;GO:0009809//lignin biosynthetic process;GO:0009889//regulation of biosynthetic process;GO:0009891//positive regulati…	GO:0005575//cellular_component;GO:0005622//intracellular anatomical structure;GO:0005623//obsolete cell;GO:0005737//cytoplasm;GO:0005829//cytosol;GO:0016020//membrane;GO:0044424//obsolete intracellular part;GO:0044444//obsolete cytoplasmic part;GO:0044464//obsolete cell part;	GO:0003674//molecular_function;GO:0003824//catalytic activity;GO:0008374//O-acyltransferase activity;GO:0016740//transferase activity;GO:0016746//acyltransferase activity;GO:0016747//acyltransferase activity, transferring groups other than amino-acyl groups;GO:0047172//shikimate O-hydroxycinnamoyltransferase activity;GO:0047205//quinate O-hydroxycinnamoyltransferase activity;GO:0050734//hydroxyci…	ko00945(Stilbenoid, diarylheptanoid and gingerol biosynthesis);ko00941(Flavonoid biosynthesis);ko00940(Phenylpropanoid biosynthesis)
Hass.g01.01998	down	group1	56936313	56938835	-	855	Hass.g01.01998	GO:0003674;GO:0003676;GO:0003677;GO:0005488;GO:0005575;GO:0005622;GO:0005623;GO:0005634;GO:0006355;GO:0008150;GO:0009889;GO:0009891;GO:0009893;GO:0010468;GO:0010556;GO:0010557;GO:0010604;GO:0010628;GO:0019219;GO:0019222;GO:0031323;GO:0031325;GO:0031326;GO:0031328;GO:0043226;GO:0043227;GO:0043229;GO:0043231;GO:0043565;GO:0044424;GO:0044464;GO:0045893;GO:0045935;GO:0047484;GO:0048518;GO:0048522;GO:…	-	3KY6J	K	sp|I1LPE9|NAC6_SOYBN NAC domain-containing protein 6 OS=Glycine max OX=3847 GN=NAC6 PE=2 SV=1	RWR84548.1 NAC domain-containing protein 35-like protein [Cinnamomum micranthum f. kanehirae]	GO:0006355//regulation of transcription, DNA-templated;GO:0008150//biological_process;GO:0009889//regulation of biosynthetic process;GO:0009891//positive regulation of biosynthetic process;GO:0009893//positive regulation of metabolic process;GO:0010468//regulation of gene expression;GO:0010556//regulation of macromolecule biosynthetic process;GO:0010557//positive regulation of macromolecule biosy…	GO:0005575//cellular_component;GO:0005622//intracellular anatomical structure;GO:0005623//obsolete cell;GO:0005634//nucleus;GO:0043226//organelle;GO:0043227//membrane-bounded organelle;GO:0043229//intracellular organelle;GO:0043231//intracellular membrane-bounded organelle;GO:0044424//obsolete intracellular part;GO:0044464//obsolete cell part;	GO:0003674//molecular_function;GO:0003676//nucleic acid binding;GO:0003677//DNA binding;GO:0005488//binding;GO:0043565//sequence-specific DNA binding;GO:0097159//organic cyclic compound binding;GO:1901363//heterocyclic compound binding;	-
Hass.g08.27146	down	group8	26025917	26026549	+	633	Hass.g08.27146	-	-	4JEZS	S	sp|Q9CAK4|ROH1_ARATH Protein ROH1 OS=Arabidopsis thaliana OX=3702 GN=ROH1 PE=1 SV=1	RWR87804.1 Protein BYPASS-related [Cinnamomum micranthum f. kanehirae]	-	-	-	-
Hass.g04.16742	down	group4	80873738	80891976	-	1719	Hass.g04.16742	GO:0000293;GO:0003674;GO:0003824;GO:0005575;GO:0005623;GO:0005886;GO:0006810;GO:0008150;GO:0008152;GO:0009605;GO:0009607;GO:0009617;GO:0015688;GO:0016020;GO:0016491;GO:0016722;GO:0016723;GO:0042592;GO:0043207;GO:0044464;GO:0048878;GO:0050801;GO:0050896;GO:0051179;GO:0051234;GO:0051704;GO:0051707;GO:0055065;GO:0055072;GO:0055076;GO:0055080;GO:0055114;GO:0065007;GO:0065008;GO:0071944;GO:0098771;GO:…	K13411	3KXU9	PQ	sp|P92949|FRO2_ARATH Ferric reduction oxidase 2 OS=Arabidopsis thaliana OX=3702 GN=FRO2 PE=1 SV=2	RWR89448.1 ferric reduction oxidase 2-like protein [Cinnamomum micranthum f. kanehirae]	GO:0006810//transport;GO:0008150//biological_process;GO:0008152//metabolic process;GO:0009605//response to external stimulus;GO:0009607//response to biotic stimulus;GO:0009617//response to bacterium;GO:0015688//siderophore-dependent iron import into cell;GO:0042592//homeostatic process;GO:0043207//response to external biotic stimulus;GO:0048878//chemical homeostasis;GO:0050801//ion homeostasis;GO…	GO:0005575//cellular_component;GO:0005623//obsolete cell;GO:0005886//plasma membrane;GO:0016020//membrane;GO:0044464//obsolete cell part;GO:0071944//cell periphery;	GO:0000293//ferric-chelate reductase activity;GO:0003674//molecular_function;GO:0003824//catalytic activity;GO:0016491//oxidoreductase activity;GO:0016722//oxidoreductase activity, acting on metal ions;GO:0016723//oxidoreductase activity, acting on metal ions, NAD or NADP as acceptor;	-
Hass.g04.16247	down	group4	72586962	72589337	+	1654	Hass.g04.16247	GO:0000325;GO:0003674;GO:0003824;GO:0004788;GO:0005215;GO:0005216;GO:0005261;GO:0005267;GO:0005575;GO:0005622;GO:0005623;GO:0005737;GO:0005773;GO:0005774;GO:0005829;GO:0005886;GO:0005887;GO:0006725;GO:0006732;GO:0006766;GO:0006767;GO:0006772;GO:0006790;GO:0006793;GO:0006796;GO:0006807;GO:0006810;GO:0006811;GO:0006812;GO:0006813;GO:0006996;GO:0008150;GO:0008152;GO:0008324;GO:0009058;GO:0009108;GO:…	K05389	3GAWY	P	sp|Q9SVV6|KCO6_ARATH Two-pore potassium channel 3 OS=Arabidopsis thaliana OX=3702 GN=TPK3 PE=2 SV=1	RWR96134.1 two-pore potassium channel 3-like protein isoform X2 [Cinnamomum micranthum f. kanehirae]	GO:0006725//cellular aromatic compound metabolic process;GO:0006732//obsolete coenzyme metabolic process;GO:0006766//vitamin metabolic process;GO:0006767//water-soluble vitamin metabolic process;GO:0006772//thiamine metabolic process;GO:0006790//sulfur compound metabolic process;GO:0006793//phosphorus metabolic process;GO:0006796//phosphate-containing compound metabolic process;GO:0006807//nitrog…	GO:0000325//plant-type vacuole;GO:0005575//cellular_component;GO:0005622//intracellular anatomical structure;GO:0005623//obsolete cell;GO:0005737//cytoplasm;GO:0005773//vacuole;GO:0005774//vacuolar membrane;GO:0005829//cytosol;GO:0005886//plasma membrane;GO:0005887//integral component of plasma membrane;GO:0009507//chloroplast;GO:0009532//plastid stroma;GO:0009533//chloroplast stromal thylakoid;G…	GO:0003674//molecular_function;GO:0003824//catalytic activity;GO:0004788//thiamine diphosphokinase activity;GO:0005215//transporter activity;GO:0005216//ion channel activity;GO:0005261//cation channel activity;GO:0005267//potassium channel activity;GO:0008324//cation transmembrane transporter activity;GO:0015075//ion transmembrane transporter activity;GO:0015077//inorganic cation transmembrane tr…	-
Hass.g03.09696	up	group3	10970109	10974480	+	1648	Hass.g03.09696	GO:0005575;GO:0005622;GO:0005623;GO:0005634;GO:0006355;GO:0006605;GO:0006810;GO:0006886;GO:0008104;GO:0008150;GO:0009889;GO:0010468;GO:0010556;GO:0015031;GO:0015833;GO:0019219;GO:0019222;GO:0031323;GO:0031326;GO:0033036;GO:0033365;GO:0034613;GO:0042886;GO:0043226;GO:0043227;GO:0043229;GO:0043231;GO:0044424;GO:0044464;GO:0045036;GO:0045184;GO:0046907;GO:0050789;GO:0050794;GO:0051171;GO:0051179;GO:…	-	3GI7C	K	sp|Q8RWD0|COL16_ARATH Zinc finger protein CONSTANS-LIKE 16 OS=Arabidopsis thaliana OX=3702 GN=COL16 PE=1 SV=2	RWR83735.1 zinc finger protein CONSTANS-LIKE 6 [Cinnamomum micranthum f. kanehirae]	GO:0006355//regulation of transcription, DNA-templated;GO:0006605//protein targeting;GO:0006810//transport;GO:0006886//intracellular protein transport;GO:0008104//protein localization;GO:0008150//biological_process;GO:0009889//regulation of biosynthetic process;GO:0010468//regulation of gene expression;GO:0010556//regulation of macromolecule biosynthetic process;GO:0015031//protein transport;GO:0…	GO:0005575//cellular_component;GO:0005622//intracellular anatomical structure;GO:0005623//obsolete cell;GO:0005634//nucleus;GO:0043226//organelle;GO:0043227//membrane-bounded organelle;GO:0043229//intracellular organelle;GO:0043231//intracellular membrane-bounded organelle;GO:0044424//obsolete intracellular part;GO:0044464//obsolete cell part;	-	-
Hass.g06.23685	up	group6	58305287	58311243	-	2705	Hass.g06.23685	-	-	KOG4658	S	sp|Q9LRR5|DRL21_ARATH Putative disease resistance protein At3g14460 OS=Arabidopsis thaliana OX=3702 GN=At3g14460 PE=3 SV=1	RWR74927.1 putative disease resistance protein RGA3 [Cinnamomum micranthum f. kanehirae]	-	-	-	-
Hass.g04.17418	up	group4	92802568	92802942	+	276	Hass.g04.17418	-	-	-	-	-	-	-	-	-	-
Hass.g05.17962	up	group5	6378678	6380971	+	422	Hass.g05.17962	-	-	3GAFU	V	-	-	-	-	-	-
Hass.g05.19759	up	group5	42206285	42212150	+	1902	Hass.g05.19759	-	K00858	3G8WF	G	sp|Q53NI2|NADK2_ORYSJ Probable NAD kinase 2, chloroplastic OS=Oryza sativa subsp. japonica OX=39947 GN=Os11g0191400 PE=2 SV=1	RWR92765.1 NAD kinase 2, chloroplastic [Cinnamomum micranthum f. kanehirae]	-	-	-	ko00760(Nicotinate and nicotinamide metabolism)
Hass.g10.30418	down	group10	9041006	9046671	+	2232	Hass.g10.30418	GO:0000287;GO:0003674;GO:0003824;GO:0004765;GO:0005488;GO:0005575;GO:0005622;GO:0005623;GO:0005737;GO:0006082;GO:0006520;GO:0006725;GO:0006793;GO:0006796;GO:0006807;GO:0008150;GO:0008152;GO:0008652;GO:0009058;GO:0009072;GO:0009073;GO:0009507;GO:0009536;GO:0009987;GO:0016053;GO:0016301;GO:0016310;GO:0016740;GO:0016772;GO:0016773;GO:0019438;GO:0019632;GO:0019752;GO:0032787;GO:0043167;GO:0043169;GO:…	K00891	3KQE5	F	sp|Q7X7H9|SK3_ORYSJ Shikimate kinase 3, chloroplastic OS=Oryza sativa subsp. japonica OX=39947 GN=SK3 PE=1 SV=2	RWR93076.1 shikimate kinase 3, chloroplastic [Cinnamomum micranthum f. kanehirae]	GO:0006082//organic acid metabolic process;GO:0006520//cellular amino acid metabolic process;GO:0006725//cellular aromatic compound metabolic process;GO:0006793//phosphorus metabolic process;GO:0006796//phosphate-containing compound metabolic process;GO:0006807//nitrogen compound metabolic process;GO:0008150//biological_process;GO:0008152//metabolic process;GO:0008652//cellular amino acid biosynt…	GO:0005575//cellular_component;GO:0005622//intracellular anatomical structure;GO:0005623//obsolete cell;GO:0005737//cytoplasm;GO:0009507//chloroplast;GO:0009536//plastid;GO:0043226//organelle;GO:0043227//membrane-bounded organelle;GO:0043229//intracellular organelle;GO:0043231//intracellular membrane-bounded organelle;GO:0044424//obsolete intracellular part;GO:0044444//obsolete cytoplasmic part;G…	GO:0000287//magnesium ion binding;GO:0003674//molecular_function;GO:0003824//catalytic activity;GO:0004765//shikimate kinase activity;GO:0005488//binding;GO:0016301//kinase activity;GO:0016740//transferase activity;GO:0016772//transferase activity, transferring phosphorus-containing groups;GO:0016773//phosphotransferase activity, alcohol group as acceptor;GO:0043167//ion binding;GO:0043169//catio…	ko00400(Phenylalanine, tyrosine and tryptophan biosynthesis)
Hass.g02.06606	up	group2	48998864	49000264	-	1368	Hass.g02.06606	-	K08237	3G91G	CG	sp|Q9AR73|HQGT_RAUSE Hydroquinone glucosyltransferase OS=Rauvolfia serpentina OX=4060 GN=AS PE=1 SV=1	RWR96519.1 hydroquinone glucosyltransferase-like protein [Cinnamomum micranthum f. kanehirae]	-	-	-	-
Hass.g10.29992	up	group10	2474080	2480758	+	2751	Hass.g10.29992	-	-	3G83U	S	-	RWR87238.1 Nuclear factor 1 A-type isoform 2 [Cinnamomum micranthum f. kanehirae]	-	-	-	-
Hass.g06.23757	up	group6	59806249	59817333	-	2598	Hass.g06.23757	-	-	4JCZS	S	-	RWR74957.1 transmembrane protein 214 [Cinnamomum micranthum f. kanehirae]	-	-	-	-
Hass.g04.14670	up	group4	28690244	28691479	-	1176	Hass.g04.14670	-	K08900	3GHK5	O	sp|Q9LH84|AATP5_ARATH AAA-ATPase At3g28510 OS=Arabidopsis thaliana OX=3702 GN=At3g28510 PE=2 SV=1	RWR91450.1 AAA-ATPase-like protein [Cinnamomum micranthum f. kanehirae]	-	-	-	-
Hass.g02.05592	down	group2	30696333	30711409	+	5100	Hass.g02.05592	GO:0005575;GO:0005622;GO:0005623;GO:0005634;GO:0005654;GO:0006725;GO:0008150;GO:0008152;GO:0009698;GO:0009987;GO:0016020;GO:0016592;GO:0019222;GO:0019748;GO:0031323;GO:0031974;GO:0031981;GO:0032991;GO:0043226;GO:0043227;GO:0043229;GO:0043231;GO:0043233;GO:0043455;GO:0044237;GO:0044422;GO:0044424;GO:0044428;GO:0044446;GO:0044451;GO:0044464;GO:0050789;GO:0050794;GO:0065007;GO:0070013;GO:0071704;GO:…	-	3G7M6	S	sp|Q9LUG9|MD33A_ARATH Mediator of RNA polymerase II transcription subunit 33A OS=Arabidopsis thaliana OX=3702 GN=MED33A PE=1 SV=1	RWR93697.1 mediator of RNA polymerase II transcription subunit 33A isoform X2 [Cinnamomum micranthum f. kanehirae]	GO:0006725//cellular aromatic compound metabolic process;GO:0008150//biological_process;GO:0008152//metabolic process;GO:0009698//phenylpropanoid metabolic process;GO:0009987//cellular process;GO:0019222//regulation of metabolic process;GO:0019748//secondary metabolic process;GO:0031323//regulation of cellular metabolic process;GO:0043455//regulation of secondary metabolic process;GO:0044237//cel…	GO:0005575//cellular_component;GO:0005622//intracellular anatomical structure;GO:0005623//obsolete cell;GO:0005634//nucleus;GO:0005654//nucleoplasm;GO:0016020//membrane;GO:0016592//mediator complex;GO:0031974//membrane-enclosed lumen;GO:0031981//nuclear lumen;GO:0032991//protein-containing complex;GO:0043226//organelle;GO:0043227//membrane-bounded organelle;GO:0043229//intracellular organelle;GO:…	-	-
Hass.g06.23013	down	group6	45056762	45059190	+	1272	Hass.g06.23013	GO:0001101;GO:0003674;GO:0003824;GO:0005575;GO:0005622;GO:0005623;GO:0005737;GO:0005829;GO:0006066;GO:0006082;GO:0006629;GO:0006714;GO:0006720;GO:0006721;GO:0006950;GO:0006970;GO:0008150;GO:0008152;GO:0008194;GO:0008300;GO:0009056;GO:0009414;GO:0009415;GO:0009628;GO:0009651;GO:0009687;GO:0009719;GO:0009725;GO:0009737;GO:0009819;GO:0009987;GO:0010029;GO:0010030;GO:0010033;GO:0010035;GO:0010294;GO:…	-	3KUTA	CG	sp|D3THI6|U7A15_MALDO UDP-glycosyltransferase 71A15 OS=Malus domestica OX=3750 GN=UGT71A15 PE=1 SV=1	RWR74026.1 UDP-glycosyltransferase 71K1-like protein [Cinnamomum micranthum f. kanehirae]	GO:0001101//response to acid chemical;GO:0006066//alcohol metabolic process;GO:0006082//organic acid metabolic process;GO:0006629//lipid metabolic process;GO:0006714//sesquiterpenoid metabolic process;GO:0006720//isoprenoid metabolic process;GO:0006721//terpenoid metabolic process;GO:0006950//response to stress;GO:0006970//response to osmotic stress;GO:0008150//biological_process;GO:0008152//meta…	GO:0005575//cellular_component;GO:0005622//intracellular anatomical structure;GO:0005623//obsolete cell;GO:0005737//cytoplasm;GO:0005829//cytosol;GO:0016020//membrane;GO:0043226//organelle;GO:0043227//membrane-bounded organelle;GO:0043229//intracellular organelle;GO:0043231//intracellular membrane-bounded organelle;GO:0044424//obsolete intracellular part;GO:0044444//obsolete cytoplasmic part;GO:0…	GO:0003674//molecular_function;GO:0003824//catalytic activity;GO:0008194//UDP-glycosyltransferase activity;GO:0010294//abscisic acid glucosyltransferase activity;GO:0016740//transferase activity;GO:0016757//glycosyltransferase activity;GO:0016758//hexosyltransferase activity;GO:0035251//UDP-glucosyltransferase activity;GO:0046527//glucosyltransferase activity;GO:0080043//quercetin 3-O-glucosyltra…	-
Hass.g03.11968	up	group3	56791728	56792702	-	875	Hass.g03.11968	-	-	-	-	-	-	-	-	-	-
Hass.g05.18138	up	group5	12591093	12594385	+	642	Hass.g05.18138	-	K05868	3KP4I	D	sp|A2YH60|CCB22_ORYSI Cyclin-B2-2 OS=Oryza sativa subsp. indica OX=39946 GN=CYCB2-2 PE=1 SV=2	RWR84562.1 cyclin-B2-2-like protein [Cinnamomum micranthum f. kanehirae]	-	-	-	-
Hass.g02.05494	down	group2	28527076	28527279	-	204	Hass.g02.05494	-	-	3GK58	K	sp|Q6NNN0|RADL3_ARATH Protein RADIALIS-like 3 OS=Arabidopsis thaliana OX=3702 GN=RL3 PE=2 SV=1	XP_010254824.1 PREDICTED: protein RADIALIS-like 1 isoform X1 [Nelumbo nucifera]	-	-	-	-
Hass.g05.19877	down	group5	44179670	44181513	+	1465	Hass.g05.19877	-	-	3GBZG	T	sp|Q9C7T7|CEPR2_ARATH Receptor protein-tyrosine kinase CEPR2 OS=Arabidopsis thaliana OX=3702 GN=CEPR2 PE=1 SV=1	RWR92665.1 Protein kinase domain-containing protein [Cinnamomum micranthum f. kanehirae]	-	-	-	-
Hass.g02.07057	down	group2	59413053	59421160	+	1482	Hass.g02.07057	GO:0001504;GO:0001505;GO:0003333;GO:0003674;GO:0005215;GO:0005310;GO:0005313;GO:0005326;GO:0005342;GO:0005575;GO:0005623;GO:0005886;GO:0006810;GO:0006811;GO:0006812;GO:0006820;GO:0006835;GO:0006836;GO:0006855;GO:0006865;GO:0008150;GO:0008324;GO:0008509;GO:0008514;GO:0009628;GO:0015075;GO:0015171;GO:0015172;GO:0015175;GO:0015179;GO:0015180;GO:0015183;GO:0015238;GO:0015318;GO:0015556;GO:0015711;GO:…	-	3G766	E	sp|Q9FKS8|LHT1_ARATH Lysine histidine transporter 1 OS=Arabidopsis thaliana OX=3702 GN=LHT1 PE=1 SV=1	RWR96912.1 lysine histidine transporter 1-like protein [Cinnamomum micranthum f. kanehirae]	GO:0001504//neurotransmitter uptake;GO:0001505//regulation of neurotransmitter levels;GO:0003333//amino acid transmembrane transport;GO:0006810//transport;GO:0006811//ion transport;GO:0006812//cation transport;GO:0006820//anion transport;GO:0006835//dicarboxylic acid transport;GO:0006836//neurotransmitter transport;GO:0006855//xenobiotic transmembrane transport;GO:0006865//amino acid transport;GO…	GO:0005575//cellular_component;GO:0005623//obsolete cell;GO:0005886//plasma membrane;GO:0016020//membrane;GO:0044464//obsolete cell part;GO:0071944//cell periphery;	GO:0003674//molecular_function;GO:0005215//transporter activity;GO:0005310//dicarboxylic acid transmembrane transporter activity;GO:0005313//L-glutamate transmembrane transporter activity;GO:0005326//neurotransmitter transmembrane transporter activity;GO:0005342//organic acid transmembrane transporter activity;GO:0008324//cation transmembrane transporter activity;GO:0008509//anion transmembrane t…	-
Hass.g09.28760	down	group9	28887565	28889244	-	1644	Hass.g09.28760	GO:0000160;GO:0000976;GO:0001067;GO:0001666;GO:0003674;GO:0003676;GO:0003677;GO:0003690;GO:0003700;GO:0005488;GO:0005575;GO:0005622;GO:0005623;GO:0005634;GO:0006355;GO:0006950;GO:0006952;GO:0007154;GO:0007165;GO:0008150;GO:0009605;GO:0009607;GO:0009617;GO:0009628;GO:0009719;GO:0009723;GO:0009725;GO:0009743;GO:0009755;GO:0009756;GO:0009873;GO:0009889;GO:0009987;GO:0010033;GO:0010035;GO:0010038;GO:…	K14514	3G8R5	S	sp|Q9SLH0|EIL1_ARATH ETHYLENE INSENSITIVE 3-like 1 protein OS=Arabidopsis thaliana OX=3702 GN=EIL1 PE=1 SV=1	RWR79688.1 protein ETHYLENE INSENSITIVE 3-like protein [Cinnamomum micranthum f. kanehirae]	GO:0000160//phosphorelay signal transduction system;GO:0001666//response to hypoxia;GO:0006355//regulation of transcription, DNA-templated;GO:0006950//response to stress;GO:0006952//defense response;GO:0007154//cell communication;GO:0007165//signal transduction;GO:0008150//biological_process;GO:0009605//response to external stimulus;GO:0009607//response to biotic stimulus;GO:0009617//response to …	GO:0005575//cellular_component;GO:0005622//intracellular anatomical structure;GO:0005623//obsolete cell;GO:0005634//nucleus;GO:0043226//organelle;GO:0043227//membrane-bounded organelle;GO:0043229//intracellular organelle;GO:0043231//intracellular membrane-bounded organelle;GO:0044424//obsolete intracellular part;GO:0044464//obsolete cell part;	GO:0000976//transcription cis-regulatory region binding;GO:0001067//transcription regulatory region nucleic acid binding;GO:0003674//molecular_function;GO:0003676//nucleic acid binding;GO:0003677//DNA binding;GO:0003690//double-stranded DNA binding;GO:0003700//DNA-binding transcription factor activity;GO:0005488//binding;GO:0043565//sequence-specific DNA binding;GO:0044212//transcription cis-regu…	ko04075(Plant hormone signal transduction);ko04016(MAPK signaling pathway - plant)
Hass.g03.10066	up	group3	20965872	20967403	+	652	Hass.g03.10066	-	-	3ICIT	T	sp|Q8VZG8|MIK2_ARATH MDIS1-interacting receptor like kinase 2 OS=Arabidopsis thaliana OX=3702 GN=MIK2 PE=1 SV=3	RWR97583.1 MDIS1-interacting receptor like kinase 2-like protein [Cinnamomum micranthum f. kanehirae]	-	-	-	-
Hass.g12.32709	up	group12	3409297	3422184	-	1797	Hass.g12.32709	GO:0001101;GO:0003674;GO:0003824;GO:0004497;GO:0006950;GO:0006970;GO:0008150;GO:0008152;GO:0009628;GO:0009651;GO:0009719;GO:0009725;GO:0009737;GO:0010033;GO:0016491;GO:0033993;GO:0042221;GO:0050896;GO:0055114;GO:0097305;GO:1901700	-	4JSC8	IQ	sp|Q9ASR3|C7091_ARATH Cytochrome P450 709B1 OS=Arabidopsis thaliana OX=3702 GN=CYP709B1 PE=2 SV=1	RWR76607.1 cytochrome P450 709B2-like protein [Cinnamomum micranthum f. kanehirae]	GO:0001101//response to acid chemical;GO:0006950//response to stress;GO:0006970//response to osmotic stress;GO:0008150//biological_process;GO:0008152//metabolic process;GO:0009628//response to abiotic stimulus;GO:0009651//response to salt stress;GO:0009719//response to endogenous stimulus;GO:0009725//response to hormone;GO:0009737//response to abscisic acid;GO:0010033//response to organic substan…	-	GO:0003674//molecular_function;GO:0003824//catalytic activity;GO:0004497//monooxygenase activity;GO:0016491//oxidoreductase activity;	-
Hass.g12.32683	up	group12	2808646	2815652	+	2485	Hass.g12.32683	-	-	3G9WH	J	-	RWR76639.1 Mog1/PsbP, alpha/beta/alpha sandwich [Cinnamomum micranthum f. kanehirae]	-	-	-	-
Hass.g04.16903	up	group4	83851700	83858919	-	3903	Hass.g04.16903	GO:0003674;GO:0005488;GO:0005515;GO:0005575;GO:0005622;GO:0005623;GO:0005634;GO:0005730;GO:0005737;GO:0005829;GO:0006323;GO:0006325;GO:0006333;GO:0006334;GO:0006996;GO:0008150;GO:0009987;GO:0016043;GO:0022607;GO:0031497;GO:0031974;GO:0031981;GO:0034622;GO:0034728;GO:0042393;GO:0043226;GO:0043227;GO:0043228;GO:0043229;GO:0043231;GO:0043232;GO:0043233;GO:0043933;GO:0044085;GO:0044422;GO:0044424;GO:…	K14826	3GBVQ	O	sp|Q93ZG9|FKB53_ARATH Peptidyl-prolyl cis-trans isomerase FKBP53 OS=Arabidopsis thaliana OX=3702 GN=FKBP53 PE=1 SV=1	RWR89297.1 peptidyl-prolyl cis-trans isomerase FKBP53 [Cinnamomum micranthum f. kanehirae]	GO:0006323//DNA packaging;GO:0006325//chromatin organization;GO:0006333//chromatin assembly or disassembly;GO:0006334//nucleosome assembly;GO:0006996//organelle organization;GO:0008150//biological_process;GO:0009987//cellular process;GO:0016043//cellular component organization;GO:0022607//cellular component assembly;GO:0031497//chromatin assembly;GO:0034622//cellular protein-containing complex as…	GO:0005575//cellular_component;GO:0005622//intracellular anatomical structure;GO:0005623//obsolete cell;GO:0005634//nucleus;GO:0005730//nucleolus;GO:0005737//cytoplasm;GO:0005829//cytosol;GO:0031974//membrane-enclosed lumen;GO:0031981//nuclear lumen;GO:0043226//organelle;GO:0043227//membrane-bounded organelle;GO:0043228//non-membrane-bounded organelle;GO:0043229//intracellular organelle;GO:004323…	GO:0003674//molecular_function;GO:0005488//binding;GO:0005515//protein binding;GO:0042393//histone binding;	-
Hass.g02.05325	up	group2	23533901	23536111	-	228	Hass.g02.05325	GO:0003674;GO:0003756;GO:0003824;GO:0004791;GO:0005575;GO:0005622;GO:0005623;GO:0005737;GO:0005829;GO:0006950;GO:0006979;GO:0008150;GO:0008152;GO:0009636;GO:0009987;GO:0015035;GO:0015036;GO:0016209;GO:0016491;GO:0016651;GO:0016667;GO:0016668;GO:0016671;GO:0016853;GO:0016860;GO:0016864;GO:0019725;GO:0033554;GO:0034599;GO:0042221;GO:0042592;GO:0044424;GO:0044444;GO:0044464;GO:0045454;GO:0047134;GO:…	K03671	4JQDG	O	sp|Q8LDI5|CXXS1_ARATH Thioredoxin-like protein CXXS1 OS=Arabidopsis thaliana OX=3702 GN=CXXS1 PE=2 SV=2	RWR93483.1 thioredoxin-like protein CXXS1 [Cinnamomum micranthum f. kanehirae]	GO:0006950//response to stress;GO:0006979//response to oxidative stress;GO:0008150//biological_process;GO:0008152//metabolic process;GO:0009636//response to toxic substance;GO:0009987//cellular process;GO:0019725//cellular homeostasis;GO:0033554//cellular response to stress;GO:0034599//cellular response to oxidative stress;GO:0042221//response to chemical;GO:0042592//homeostatic process;GO:004545…	GO:0005575//cellular_component;GO:0005622//intracellular anatomical structure;GO:0005623//obsolete cell;GO:0005737//cytoplasm;GO:0005829//cytosol;GO:0044424//obsolete intracellular part;GO:0044444//obsolete cytoplasmic part;GO:0044464//obsolete cell part;	GO:0003674//molecular_function;GO:0003756//protein disulfide isomerase activity;GO:0003824//catalytic activity;GO:0004791//thioredoxin-disulfide reductase activity;GO:0015035//protein-disulfide reductase activity;GO:0015036//disulfide oxidoreductase activity;GO:0016209//antioxidant activity;GO:0016491//oxidoreductase activity;GO:0016651//oxidoreductase activity, acting on NAD(P)H;GO:0016667//oxid…	-
Hass.g10.30346	up	group10	7790572	7793849	-	1459	Hass.g10.30346	GO:0000166;GO:0000302;GO:0003674;GO:0005488;GO:0005515;GO:0005524;GO:0005575;GO:0005576;GO:0005618;GO:0005622;GO:0005623;GO:0005737;GO:0005739;GO:0005773;GO:0005774;GO:0005794;GO:0005829;GO:0005886;GO:0006464;GO:0006807;GO:0006950;GO:0006979;GO:0008144;GO:0008150;GO:0008152;GO:0009266;GO:0009314;GO:0009408;GO:0009416;GO:0009605;GO:0009607;GO:0009615;GO:0009617;GO:0009628;GO:0009636;GO:0009642;GO:…	K03283	3HZIA	O	sp|P09189|HSP7C_PETHY Heat shock cognate 70 kDa protein OS=Petunia hybrida OX=4102 GN=HSP70 PE=2 SV=1	OWM87513.1 hypothetical protein CDL15_Pgr022624 [Punica granatum]	GO:0000302//response to reactive oxygen species;GO:0006464//cellular protein modification process;GO:0006807//nitrogen compound metabolic process;GO:0006950//response to stress;GO:0006979//response to oxidative stress;GO:0008150//biological_process;GO:0008152//metabolic process;GO:0009266//response to temperature stimulus;GO:0009314//response to radiation;GO:0009408//response to heat;GO:0009416//…	GO:0005575//cellular_component;GO:0005576//extracellular region;GO:0005618//cell wall;GO:0005622//intracellular anatomical structure;GO:0005623//obsolete cell;GO:0005737//cytoplasm;GO:0005739//mitochondrion;GO:0005773//vacuole;GO:0005774//vacuolar membrane;GO:0005794//Golgi apparatus;GO:0005829//cytosol;GO:0005886//plasma membrane;GO:0012505//endomembrane system;GO:0016020//membrane;GO:0030312//e…	GO:0000166//nucleotide binding;GO:0003674//molecular_function;GO:0005488//binding;GO:0005515//protein binding;GO:0005524//ATP binding;GO:0008144//obsolete drug binding;GO:0017076//purine nucleotide binding;GO:0019899//enzyme binding;GO:0030554//adenyl nucleotide binding;GO:0031625//ubiquitin protein ligase binding;GO:0032553//ribonucleotide binding;GO:0032555//purine ribonucleotide binding;GO:003…	ko04144(Endocytosis);ko04141(Protein processing in endoplasmic reticulum);ko03040(Spliceosome)
Hass.g05.19385	down	group5	35420755	35441403	+	2065	Hass.g05.19385	GO:0000325;GO:0005575;GO:0005622;GO:0005623;GO:0005737;GO:0005773;GO:0005774;GO:0009705;GO:0016020;GO:0031090;GO:0043226;GO:0043227;GO:0043229;GO:0043231;GO:0044422;GO:0044424;GO:0044437;GO:0044444;GO:0044446;GO:0044464;GO:0098588;GO:0098805	K07300	4JJP2	P	sp|Q6K1C4|CAX3_ORYSJ Vacuolar cation/proton exchanger 3 OS=Oryza sativa subsp. japonica OX=39947 GN=CAX3 PE=2 SV=2	RWR95806.1 vacuolar cation/proton exchanger 3-like protein [Cinnamomum micranthum f. kanehirae]	-	GO:0000325//plant-type vacuole;GO:0005575//cellular_component;GO:0005622//intracellular anatomical structure;GO:0005623//obsolete cell;GO:0005737//cytoplasm;GO:0005773//vacuole;GO:0005774//vacuolar membrane;GO:0009705//plant-type vacuole membrane;GO:0016020//membrane;GO:0031090//organelle membrane;GO:0043226//organelle;GO:0043227//membrane-bounded organelle;GO:0043229//intracellular organelle;GO:…	-	-
Hass.g06.22700	down	group6	39269472	39274023	-	1606	Hass.g06.22700	GO:0005575;GO:0005622;GO:0005623;GO:0005856;GO:0043226;GO:0043228;GO:0043229;GO:0043232;GO:0044424;GO:0044464	K07374	3G7Z6	Z	sp|P28752|TBA1_ORYSJ Tubulin alpha-1 chain OS=Oryza sativa subsp. japonica OX=39947 GN=TUBA1 PE=1 SV=1	RWR73729.1 tubulin alpha-3 chain [Cinnamomum micranthum f. kanehirae]	-	GO:0005575//cellular_component;GO:0005622//intracellular anatomical structure;GO:0005623//obsolete cell;GO:0005856//cytoskeleton;GO:0043226//organelle;GO:0043228//non-membrane-bounded organelle;GO:0043229//intracellular organelle;GO:0043232//intracellular non-membrane-bounded organelle;GO:0044424//obsolete intracellular part;GO:0044464//obsolete cell part;	-	ko04145(Phagosome)
Hass.g05.19953	up	group5	45218472	45219170	+	669	Hass.g05.19953	GO:0003674;GO:0005488;GO:0005515;GO:0005575;GO:0005622;GO:0005623;GO:0005737;GO:0005777;GO:0005778;GO:0006996;GO:0007031;GO:0008150;GO:0009987;GO:0016020;GO:0016043;GO:0016559;GO:0031090;GO:0031903;GO:0032535;GO:0042579;GO:0042802;GO:0043226;GO:0043227;GO:0043229;GO:0043231;GO:0044375;GO:0044422;GO:0044424;GO:0044438;GO:0044439;GO:0044444;GO:0044446;GO:0044464;GO:0048285;GO:0065007;GO:0065008;GO:…	-	3KPHU	U	sp|Q01IH3|PX114_ORYSI Peroxisomal membrane protein 11-4 OS=Oryza sativa subsp. indica OX=39946 GN=PEX11-4 PE=2 SV=1	RWR87478.1 peroxisomal membrane protein 11-4 [Cinnamomum micranthum f. kanehirae]	GO:0006996//organelle organization;GO:0007031//peroxisome organization;GO:0008150//biological_process;GO:0009987//cellular process;GO:0016043//cellular component organization;GO:0016559//peroxisome fission;GO:0032535//regulation of cellular component size;GO:0044375//regulation of peroxisome size;GO:0048285//organelle fission;GO:0065007//biological regulation;GO:0065008//regulation of biological …	GO:0005575//cellular_component;GO:0005622//intracellular anatomical structure;GO:0005623//obsolete cell;GO:0005737//cytoplasm;GO:0005777//peroxisome;GO:0005778//peroxisomal membrane;GO:0016020//membrane;GO:0031090//organelle membrane;GO:0031903//microbody membrane;GO:0042579//microbody;GO:0043226//organelle;GO:0043227//membrane-bounded organelle;GO:0043229//intracellular organelle;GO:0043231//int…	GO:0003674//molecular_function;GO:0005488//binding;GO:0005515//protein binding;GO:0042802//identical protein binding;	-
Hass.g03.10765	up	group3	37473416	37488488	-	1429	Hass.g03.10765	-	-	3KRFU	A	sp|Q9YGP5|RBPS2_XENLA RNA-binding protein with multiple splicing 2 OS=Xenopus laevis OX=8355 GN=rbpms2 PE=2 SV=1	XP_010925497.1 uncharacterized protein LOC105048014 [Elaeis guineensis]	-	-	-	-
Hass.g01.03453	up	group1	91380899	91384112	-	621	Hass.g01.03453	-	-	3I6X1	V	-	-	-	-	-	-
Hass.g06.24454	up	group6	70787423	70789696	+	2274	Hass.g06.24454	GO:0003674;GO:0003676;GO:0003723;GO:0003824;GO:0004518;GO:0004519;GO:0005488;GO:0005575;GO:0005622;GO:0005623;GO:0006139;GO:0006725;GO:0006807;GO:0008150;GO:0008152;GO:0009451;GO:0009987;GO:0016070;GO:0016787;GO:0016788;GO:0034641;GO:0043170;GO:0043226;GO:0043227;GO:0043229;GO:0043231;GO:0043412;GO:0044237;GO:0044238;GO:0044424;GO:0044464;GO:0046483;GO:0071704;GO:0090304;GO:0090305;GO:0097159;GO:…	-	4JSQY	S	sp|Q9LNU6|PPR53_ARATH Pentatricopeptide repeat-containing protein At1g20230 OS=Arabidopsis thaliana OX=3702 GN=PCMP-H21 PE=2 SV=2	KAF8377781.1 hypothetical protein HHK36_031166 [Tetracentron sinense]	GO:0006139//nucleobase-containing compound metabolic process;GO:0006725//cellular aromatic compound metabolic process;GO:0006807//nitrogen compound metabolic process;GO:0008150//biological_process;GO:0008152//metabolic process;GO:0009451//RNA modification;GO:0009987//cellular process;GO:0016070//RNA metabolic process;GO:0034641//cellular nitrogen compound metabolic process;GO:0043170//macromolecu…	GO:0005575//cellular_component;GO:0005622//intracellular anatomical structure;GO:0005623//obsolete cell;GO:0043226//organelle;GO:0043227//membrane-bounded organelle;GO:0043229//intracellular organelle;GO:0043231//intracellular membrane-bounded organelle;GO:0044424//obsolete intracellular part;GO:0044464//obsolete cell part;	GO:0003674//molecular_function;GO:0003676//nucleic acid binding;GO:0003723//RNA binding;GO:0003824//catalytic activity;GO:0004518//nuclease activity;GO:0004519//endonuclease activity;GO:0005488//binding;GO:0016787//hydrolase activity;GO:0016788//hydrolase activity, acting on ester bonds;GO:0097159//organic cyclic compound binding;GO:1901363//heterocyclic compound binding;	-
Hass.g03.12714	up	group3	69321025	69335407	+	2564	Hass.g03.12714	GO:0003674;GO:0003824;GO:0005575;GO:0005622;GO:0005623;GO:0005737;GO:0005773;GO:0005774;GO:0005783;GO:0005794;GO:0005886;GO:0006066;GO:0006576;GO:0006807;GO:0006950;GO:0006952;GO:0008150;GO:0008152;GO:0009308;GO:0009605;GO:0009607;GO:0009617;GO:0009987;GO:0012505;GO:0016020;GO:0016787;GO:0016810;GO:0016811;GO:0031090;GO:0034308;GO:0034641;GO:0042439;GO:0042742;GO:0043207;GO:0043226;GO:0043227;GO:…	-	3G9FZ	J	sp|G7ISB0|FAAH_MEDTR Fatty acid amide hydrolase OS=Medicago truncatula OX=3880 GN=FAAH PE=1 SV=1	RWR82892.1 hypothetical protein CKAN_01162900 [Cinnamomum micranthum f. kanehirae]	GO:0006066//alcohol metabolic process;GO:0006576//cellular biogenic amine metabolic process;GO:0006807//nitrogen compound metabolic process;GO:0006950//response to stress;GO:0006952//defense response;GO:0008150//biological_process;GO:0008152//metabolic process;GO:0009308//amine metabolic process;GO:0009605//response to external stimulus;GO:0009607//response to biotic stimulus;GO:0009617//response…	GO:0005575//cellular_component;GO:0005622//intracellular anatomical structure;GO:0005623//obsolete cell;GO:0005737//cytoplasm;GO:0005773//vacuole;GO:0005774//vacuolar membrane;GO:0005783//endoplasmic reticulum;GO:0005794//Golgi apparatus;GO:0005886//plasma membrane;GO:0012505//endomembrane system;GO:0016020//membrane;GO:0031090//organelle membrane;GO:0043226//organelle;GO:0043227//membrane-bounde…	GO:0003674//molecular_function;GO:0003824//catalytic activity;GO:0016787//hydrolase activity;GO:0016810//hydrolase activity, acting on carbon-nitrogen (but not peptide) bonds;GO:0016811//hydrolase activity, acting on carbon-nitrogen (but not peptide) bonds, in linear amides;GO:0047412//N-(long-chain-acyl)ethanolamine deacylase activity;	-
Hass.g01.00190	down	group1	16368111	16383730	+	2851	Hass.g01.00190	GO:0001101;GO:0003674;GO:0004888;GO:0005215;GO:0005216;GO:0005261;GO:0005262;GO:0005575;GO:0005622;GO:0005623;GO:0005737;GO:0005886;GO:0006810;GO:0006811;GO:0006812;GO:0006816;GO:0006950;GO:0007154;GO:0007165;GO:0008066;GO:0008150;GO:0008324;GO:0009266;GO:0009409;GO:0009507;GO:0009536;GO:0009605;GO:0009611;GO:0009612;GO:0009628;GO:0009719;GO:0009987;GO:0010033;GO:0010034;GO:0010243;GO:0015075;GO:…	K05387	3G89R	EPT	sp|Q8GXJ4|GLR34_ARATH Glutamate receptor 3.4 OS=Arabidopsis thaliana OX=3702 GN=GLR3.4 PE=1 SV=2	RWR85100.1 glutamate receptor 3.4-like protein [Cinnamomum micranthum f. kanehirae]	GO:0001101//response to acid chemical;GO:0006810//transport;GO:0006811//ion transport;GO:0006812//cation transport;GO:0006816//calcium ion transport;GO:0006950//response to stress;GO:0007154//cell communication;GO:0007165//signal transduction;GO:0008150//biological_process;GO:0009266//response to temperature stimulus;GO:0009409//response to cold;GO:0009605//response to external stimulus;GO:000961…	GO:0005575//cellular_component;GO:0005622//intracellular anatomical structure;GO:0005623//obsolete cell;GO:0005737//cytoplasm;GO:0005886//plasma membrane;GO:0009507//chloroplast;GO:0009536//plastid;GO:0016020//membrane;GO:0043226//organelle;GO:0043227//membrane-bounded organelle;GO:0043229//intracellular organelle;GO:0043231//intracellular membrane-bounded organelle;GO:0044424//obsolete intracell…	GO:0003674//molecular_function;GO:0004888//transmembrane signaling receptor activity;GO:0005215//transporter activity;GO:0005216//ion channel activity;GO:0005261//cation channel activity;GO:0005262//calcium channel activity;GO:0008066//glutamate receptor activity;GO:0008324//cation transmembrane transporter activity;GO:0015075//ion transmembrane transporter activity;GO:0015085//calcium ion transm…	-
Hass.g02.07908	up	group2	76897585	76906802	-	2981	Hass.g02.07908	GO:0005575;GO:0005622;GO:0005623;GO:0005737;GO:0006725;GO:0006778;GO:0006779;GO:0006807;GO:0008150;GO:0008152;GO:0009058;GO:0009507;GO:0009536;GO:0009719;GO:0009725;GO:0009741;GO:0009987;GO:0010033;GO:0014070;GO:0015994;GO:0015995;GO:0018130;GO:0019438;GO:0033013;GO:0033014;GO:0033993;GO:0034641;GO:0042221;GO:0042440;GO:0043226;GO:0043227;GO:0043229;GO:0043231;GO:0044237;GO:0044249;GO:0044271;GO:…	-	3GFNB	S	sp|Q9SIY5|RER5_ARATH Protein RETICULATA-RELATED 5, chloroplastic OS=Arabidopsis thaliana OX=3702 GN=RER5 PE=2 SV=1	RWR81266.1 protein RETICULATA-RELATED 5, chloroplastic-like protein [Cinnamomum micranthum f. kanehirae]	GO:0006725//cellular aromatic compound metabolic process;GO:0006778//porphyrin-containing compound metabolic process;GO:0006779//porphyrin-containing compound biosynthetic process;GO:0006807//nitrogen compound metabolic process;GO:0008150//biological_process;GO:0008152//metabolic process;GO:0009058//biosynthetic process;GO:0009719//response to endogenous stimulus;GO:0009725//response to hormone;G…	GO:0005575//cellular_component;GO:0005622//intracellular anatomical structure;GO:0005623//obsolete cell;GO:0005737//cytoplasm;GO:0009507//chloroplast;GO:0009536//plastid;GO:0043226//organelle;GO:0043227//membrane-bounded organelle;GO:0043229//intracellular organelle;GO:0043231//intracellular membrane-bounded organelle;GO:0044424//obsolete intracellular part;GO:0044444//obsolete cytoplasmic part;G…	-	-
Hass.g01.04192	up	group1	101012278	101018909	-	1329	Hass.g01.04192	GO:0000151;GO:0002039;GO:0003674;GO:0003824;GO:0004842;GO:0005102;GO:0005488;GO:0005515;GO:0005575;GO:0005622;GO:0005623;GO:0005634;GO:0005654;GO:0005737;GO:0005829;GO:0006464;GO:0006508;GO:0006511;GO:0006807;GO:0008150;GO:0008152;GO:0008270;GO:0009056;GO:0009057;GO:0009893;GO:0009894;GO:0009896;GO:0009987;GO:0010604;GO:0016567;GO:0016740;GO:0019222;GO:0019538;GO:0019787;GO:0019941;GO:0030162;GO:…	K10144	3G96H	O	sp|Q5JL96|ZFP34_ORYSJ Probable E3 ubiquitin-protein ligase RZFP34 OS=Oryza sativa subsp. japonica OX=39947 GN=RZFP34 PE=2 SV=1	RWR77508.1 E3 ubiquitin-protein ligase MIEL1 [Cinnamomum micranthum f. kanehirae]	GO:0006464//cellular protein modification process;GO:0006508//proteolysis;GO:0006511//ubiquitin-dependent protein catabolic process;GO:0006807//nitrogen compound metabolic process;GO:0008150//biological_process;GO:0008152//metabolic process;GO:0009056//catabolic process;GO:0009057//macromolecule catabolic process;GO:0009893//positive regulation of metabolic process;GO:0009894//regulation of catab…	GO:0000151//ubiquitin ligase complex;GO:0005575//cellular_component;GO:0005622//intracellular anatomical structure;GO:0005623//obsolete cell;GO:0005634//nucleus;GO:0005654//nucleoplasm;GO:0005737//cytoplasm;GO:0005829//cytosol;GO:0031974//membrane-enclosed lumen;GO:0031981//nuclear lumen;GO:0032991//protein-containing complex;GO:0043226//organelle;GO:0043227//membrane-bounded organelle;GO:0043229…	GO:0002039//p53 binding;GO:0003674//molecular_function;GO:0003824//catalytic activity;GO:0004842//ubiquitin-protein transferase activity;GO:0005102//signaling receptor binding;GO:0005488//binding;GO:0005515//protein binding;GO:0008270//zinc ion binding;GO:0016740//transferase activity;GO:0019787//ubiquitin-like protein transferase activity;GO:0042802//identical protein binding;GO:0042803//protein…	ko04120(Ubiquitin mediated proteolysis)
Hass.g06.23959	down	group6	63009271	63013108	+	1627	Hass.g06.23959	-	-	3G7R6	S	sp|Q9SQ64|COR2_PAPSO Non-functional NADPH-dependent codeinone reductase 2 OS=Papaver somniferum OX=3469 GN=COR2 PE=1 SV=1	RWR75131.1 methylecgonone reductase-like protein [Cinnamomum micranthum f. kanehirae]	-	-	-	-
Hass.g05.20847	up	group5	61496009	61499910	+	782	Hass.g05.20847	-	-	3KRGV	O	sp|Q7XA42|RGA1_SOLBU Putative disease resistance protein RGA1 OS=Solanum bulbocastanum OX=147425 GN=RGA1 PE=2 SV=2	RWR75836.1 putative disease resistance protein RGA4 [Cinnamomum micranthum f. kanehirae]	-	-	-	-
Hass.g01.04229	up	group1	101820282	101833542	-	1509	Hass.g01.04229	GO:0005575;GO:0005622;GO:0005623;GO:0005737;GO:0044424;GO:0044464	-	4JH4J	Q	sp|Q945B6|AOP1L_ARATH Probable 2-oxoglutarate-dependent dioxygenase AOP1.2 OS=Arabidopsis thaliana OX=3702 GN=AOP1.2 PE=2 SV=1	RWR77465.1 Oxoglutarate/iron-dependent dioxygenase [Cinnamomum micranthum f. kanehirae]	-	GO:0005575//cellular_component;GO:0005622//intracellular anatomical structure;GO:0005623//obsolete cell;GO:0005737//cytoplasm;GO:0044424//obsolete intracellular part;GO:0044464//obsolete cell part;	-	-
Hass.g01.01066	down	group1	40403205	40413270	-	1912	Hass.g01.01066	-	K02641	4JIVN	C	sp|O04397|FENR2_TOBAC Ferredoxin--NADP reductase, root-type isozyme, chloroplastic OS=Nicotiana tabacum OX=4097 PE=2 SV=1	RWR85820.1 ferredoxin--NADP reductase, root isozyme, chloroplastic isoform X2 [Cinnamomum micranthum f. kanehirae]	-	-	-	ko00195(Photosynthesis)
Hass.g04.14613	down	group4	27741732	27746468	-	1348	Hass.g04.14613	-	-	4JEE6	S	-	RWR91487.1 ankyrin repeat-containing-like protein [Cinnamomum micranthum f. kanehirae]	-	-	-	-
Hass.g09.28390	up	group9	19695043	19709270	+	3214	Hass.g09.28390	-	K17046	4JG7F	B	sp|Q84JB7|DEKP2_ARATH DEK domain-containing chromatin-associated protein 2 OS=Arabidopsis thaliana OX=3702 GN=DEK2 PE=1 SV=1	RWR80075.1 protein DEK [Cinnamomum micranthum f. kanehirae]	-	-	-	-
Hass.g02.08649	down	group2	88864993	88870379	+	2853	Hass.g02.08649	GO:0003674;GO:0004888;GO:0005488;GO:0005515;GO:0005575;GO:0005622;GO:0005623;GO:0005737;GO:0007154;GO:0007165;GO:0008150;GO:0009507;GO:0009526;GO:0009527;GO:0009536;GO:0009707;GO:0009941;GO:0009987;GO:0016020;GO:0019867;GO:0019899;GO:0023052;GO:0031090;GO:0031967;GO:0031968;GO:0031969;GO:0031975;GO:0038023;GO:0042170;GO:0043226;GO:0043227;GO:0043229;GO:0043231;GO:0044422;GO:0044424;GO:0044434;GO:…	-	3G7MZ	G	sp|Q6N075|MFSD5_HUMAN Molybdate-anion transporter OS=Homo sapiens OX=9606 GN=MFSD5 PE=1 SV=2	RWR80796.1 molybdate-anion transporter-like protein [Cinnamomum micranthum f. kanehirae]	GO:0007154//cell communication;GO:0007165//signal transduction;GO:0008150//biological_process;GO:0009987//cellular process;GO:0023052//signaling;GO:0050789//regulation of biological process;GO:0050794//regulation of cellular process;GO:0050896//response to stimulus;GO:0051716//cellular response to stimulus;GO:0065007//biological regulation;	GO:0005575//cellular_component;GO:0005622//intracellular anatomical structure;GO:0005623//obsolete cell;GO:0005737//cytoplasm;GO:0009507//chloroplast;GO:0009526//plastid envelope;GO:0009527//plastid outer membrane;GO:0009536//plastid;GO:0009707//chloroplast outer membrane;GO:0009941//chloroplast envelope;GO:0016020//membrane;GO:0019867//outer membrane;GO:0031090//organelle membrane;GO:0031967//or…	GO:0003674//molecular_function;GO:0004888//transmembrane signaling receptor activity;GO:0005488//binding;GO:0005515//protein binding;GO:0019899//enzyme binding;GO:0038023//signaling receptor activity;GO:0051087//chaperone binding;GO:0051117//ATPase binding;GO:0060089//molecular transducer activity;	-
Hass.g03.09997	down	group3	19531652	19536460	-	2428	Hass.g03.09997	-	-	3GG3D	K	sp|Q9AV47|ARFV_ORYSJ Auxin response factor 22 OS=Oryza sativa subsp. japonica OX=39947 GN=ARF22 PE=2 SV=1	RWR83956.1 auxin response factor 18-like protein [Cinnamomum micranthum f. kanehirae]	-	-	-	-
Hass.g05.19993	up	group5	45996897	46037111	-	4392	Hass.g05.19993	GO:0000462;GO:0003674;GO:0003676;GO:0003723;GO:0005488;GO:0005575;GO:0005622;GO:0005623;GO:0005634;GO:0005730;GO:0006139;GO:0006355;GO:0006356;GO:0006364;GO:0006396;GO:0006725;GO:0006807;GO:0008150;GO:0008152;GO:0009889;GO:0009891;GO:0009893;GO:0009987;GO:0010467;GO:0010468;GO:0010556;GO:0010557;GO:0010604;GO:0010628;GO:0016070;GO:0016072;GO:0019219;GO:0019222;GO:0022613;GO:0030490;GO:0030515;GO:…	K14550	3GBK5	J	sp|Q9C8Z4|HEAT1_ARATH Uncharacterized protein At3g06530 OS=Arabidopsis thaliana OX=3702 GN=At3g06530 PE=1 SV=3	RWR87430.1 BP28 [Cinnamomum micranthum f. kanehirae]	GO:0000462//maturation of SSU-rRNA from tricistronic rRNA transcript (SSU-rRNA, 5.8S rRNA, LSU-rRNA);GO:0006139//nucleobase-containing compound metabolic process;GO:0006355//regulation of transcription, DNA-templated;GO:0006356//regulation of transcription by RNA polymerase I;GO:0006364//rRNA processing;GO:0006396//RNA processing;GO:0006725//cellular aromatic compound metabolic process;GO:0006807…	GO:0005575//cellular_component;GO:0005622//intracellular anatomical structure;GO:0005623//obsolete cell;GO:0005634//nucleus;GO:0005730//nucleolus;GO:0030684//preribosome;GO:0030686//90S preribosome;GO:0031974//membrane-enclosed lumen;GO:0031981//nuclear lumen;GO:0032040//small-subunit processome;GO:0032991//protein-containing complex;GO:0034455//t-UTP complex;GO:0043226//organelle;GO:0043227//mem…	GO:0003674//molecular_function;GO:0003676//nucleic acid binding;GO:0003723//RNA binding;GO:0005488//binding;GO:0030515//snoRNA binding;GO:0097159//organic cyclic compound binding;GO:1901363//heterocyclic compound binding;	ko03008(Ribosome biogenesis in eukaryotes)
Hass.g02.06254	up	group2	42574092	42581289	-	2382	Hass.g02.06254	-	K06611	3GNWF	S	sp|Q93XK2|STSYN_PEA Stachyose synthase OS=Pisum sativum OX=3888 GN=STS1 PE=1 SV=1	XP_034686942.1 stachyose synthase-like [Vitis riparia]	-	-	-	ko00052(Galactose metabolism)
Hass.g04.14462	up	group4	24575941	24583139	-	2134	Hass.g04.14462	-	-	3G8IS	-	-	RWR91284.1 hypothetical protein CKAN_02043300 [Cinnamomum micranthum f. kanehirae]	-	-	-	-
Hass.g06.23773	down	group6	60178294	60180982	-	1922	Hass.g06.23773	-	K19476	3GF7Y	Z	sp|Q54I39|IST1L_DICDI IST1-like protein OS=Dictyostelium discoideum OX=44689 GN=DDB_G0289029 PE=3 SV=1	RWR74979.1 putative Regulator of Vps4 activity in the MVB pathway protein [Cinnamomum micranthum f. kanehirae]	-	-	-	ko04144(Endocytosis)
Hass.g04.16520	down	group4	77066711	77069501	-	1221	Hass.g04.16520	-	-	3KPVA	S	-	RWR86844.1 hypothetical protein CKAN_01576400 [Cinnamomum micranthum f. kanehirae]	-	-	-	-
Hass.g03.11311	up	group3	46328037	46339246	-	2247	Hass.g03.11311	-	-	3G9S8	O	sp|O82777|SBT3_SOLLC Subtilisin-like protease SBT3 OS=Solanum lycopersicum OX=4081 GN=sbt3 PE=1 SV=1	KAF8378676.1 hypothetical protein HHK36_030025 [Tetracentron sinense]	-	-	-	-
Hass.g04.15900	down	group4	65958292	65967194	-	1188	Hass.g04.15900	GO:0003674;GO:0003824;GO:0004721;GO:0004722;GO:0006464;GO:0006470;GO:0006793;GO:0006796;GO:0006807;GO:0008150;GO:0008152;GO:0009987;GO:0016311;GO:0016787;GO:0016788;GO:0016791;GO:0019538;GO:0036211;GO:0042578;GO:0043170;GO:0043412;GO:0044237;GO:0044238;GO:0044260;GO:0044267;GO:0071704;GO:0140096;GO:1901564	K06269	3HRQN	T	sp|Q9M9W3|PP19_ARATH Serine/threonine-protein phosphatase PP1 isozyme 9 OS=Arabidopsis thaliana OX=3702 GN=TOPP9 PE=1 SV=1	RWR94635.1 serine/threonine-protein phosphatase PP1 isozyme 8 [Cinnamomum micranthum f. kanehirae]	GO:0006464//cellular protein modification process;GO:0006470//protein dephosphorylation;GO:0006793//phosphorus metabolic process;GO:0006796//phosphate-containing compound metabolic process;GO:0006807//nitrogen compound metabolic process;GO:0008150//biological_process;GO:0008152//metabolic process;GO:0009987//cellular process;GO:0016311//dephosphorylation;GO:0019538//protein metabolic process;GO:0…	-	GO:0003674//molecular_function;GO:0003824//catalytic activity;GO:0004721//phosphoprotein phosphatase activity;GO:0004722//protein serine/threonine phosphatase activity;GO:0016787//hydrolase activity;GO:0016788//hydrolase activity, acting on ester bonds;GO:0016791//phosphatase activity;GO:0042578//phosphoric ester hydrolase activity;GO:0140096//catalytic activity, acting on a protein;	ko03015(mRNA surveillance pathway)
Hass.g10.31031	down	group10	20769454	20773912	+	3339	Hass.g10.31031	-	-	3G97Z	Q	sp|Q6JN47|EIX1_SOLLC Receptor-like protein EIX1 OS=Solanum lycopersicum OX=4081 GN=EIX1 PE=2 SV=2	RWR91867.1 putative leucine-rich repeat receptor-like protein kinase [Cinnamomum micranthum f. kanehirae]	-	-	-	-
Hass.g06.21769	up	group6	6712066	6712732	+	501	Hass.g06.21769	GO:0003674;GO:0003824;GO:0004842;GO:0006464;GO:0006807;GO:0008150;GO:0008152;GO:0009987;GO:0016567;GO:0016740;GO:0019538;GO:0019787;GO:0032446;GO:0036211;GO:0043170;GO:0043412;GO:0044237;GO:0044238;GO:0044260;GO:0044267;GO:0051865;GO:0070647;GO:0071704;GO:0140096;GO:1901564	-	3GCMI	O	sp|Q9M022|AIRP2_ARATH E3 ubiquitin-protein ligase AIRP2 OS=Arabidopsis thaliana OX=3702 GN=AIRP2 PE=1 SV=1	RWR72136.1 zinc finger protein [Cinnamomum micranthum f. kanehirae]	GO:0006464//cellular protein modification process;GO:0006807//nitrogen compound metabolic process;GO:0008150//biological_process;GO:0008152//metabolic process;GO:0009987//cellular process;GO:0016567//protein ubiquitination;GO:0019538//protein metabolic process;GO:0032446//protein modification by small protein conjugation;GO:0036211//protein modification process;GO:0043170//macromolecule metabolic…	-	GO:0003674//molecular_function;GO:0003824//catalytic activity;GO:0004842//ubiquitin-protein transferase activity;GO:0016740//transferase activity;GO:0019787//ubiquitin-like protein transferase activity;GO:0140096//catalytic activity, acting on a protein;	-
Hass.g04.16522	up	group4	77077955	77079634	+	1680	Hass.g04.16522	-	-	3GDG5	S	sp|Q0WQW5|PPR85_ARATH Pentatricopeptide repeat-containing protein At1g59720, chloroplastic/mitochondrial OS=Arabidopsis thaliana OX=3702 GN=PCMP-H51 PE=1 SV=2	RWR89671.1 pentatricopeptide repeat-containing-like protein [Cinnamomum micranthum f. kanehirae]	-	-	-	-
Hass.g10.30016	down	group10	2914390	2921122	+	1425	Hass.g10.30016	-	K00939	3G8FR	F	sp|Q9ZUU1|KAD1_ARATH Adenylate kinase 1, chloroplastic OS=Arabidopsis thaliana OX=3702 GN=ADK PE=1 SV=1	RWR78557.1 putative adenylate kinase 1, chloroplastic [Cinnamomum micranthum f. kanehirae]	-	-	-	ko00730(Thiamine metabolism);ko00230(Purine metabolism)
Hass.g10.31406	up	group10	34931790	34938992	-	2000	Hass.g10.31406	GO:0003674;GO:0003676;GO:0003723;GO:0005488;GO:0006139;GO:0006325;GO:0006396;GO:0006464;GO:0006473;GO:0006475;GO:0006725;GO:0006807;GO:0006996;GO:0008150;GO:0008152;GO:0008380;GO:0009314;GO:0009416;GO:0009628;GO:0009642;GO:0009644;GO:0009987;GO:0010467;GO:0010468;GO:0016043;GO:0016070;GO:0016569;GO:0016570;GO:0016573;GO:0018193;GO:0018205;GO:0018393;GO:0018394;GO:0019219;GO:0019222;GO:0019538;GO:…	-	3KM9T	A	-	KAG5515168.1 hypothetical protein RHGRI_036266 [Rhododendron griersonianum]	GO:0006139//nucleobase-containing compound metabolic process;GO:0006325//chromatin organization;GO:0006396//RNA processing;GO:0006464//cellular protein modification process;GO:0006473//protein acetylation;GO:0006475//internal protein amino acid acetylation;GO:0006725//cellular aromatic compound metabolic process;GO:0006807//nitrogen compound metabolic process;GO:0006996//organelle organization;GO…	-	GO:0003674//molecular_function;GO:0003676//nucleic acid binding;GO:0003723//RNA binding;GO:0005488//binding;GO:0097159//organic cyclic compound binding;GO:1901363//heterocyclic compound binding;	-
Hass.g06.24275	up	group6	67819020	67830678	+	2639	Hass.g06.24275	-	-	3G92F	S	sp|Q8W3M7|Y4598_ARATH Uncharacterized protein At4g06598 OS=Arabidopsis thaliana OX=3702 GN=At4g06598 PE=2 SV=2	RWR90232.1 Basic-leucine zipper domain-containing protein [Cinnamomum micranthum f. kanehirae]	-	-	-	-
Hass.g05.19240	up	group5	33143416	33149833	-	1829	Hass.g05.19240	-	-	3GA01	T	sp|C0LGD6|Y1570_ARATH Probable LRR receptor-like serine/threonine-protein kinase At1g05700 OS=Arabidopsis thaliana OX=3702 GN=At1g05700 PE=1 SV=1	RWR78178.1 putative LRR receptor-like serine/threonine-protein kinase [Cinnamomum micranthum f. kanehirae]	-	-	-	-
Hass.g02.05111	up	group2	15522853	15530754	+	1478	Hass.g02.05111	GO:0003674;GO:0003824;GO:0004857;GO:0005575;GO:0005618;GO:0005623;GO:0005886;GO:0008150;GO:0009505;GO:0010119;GO:0016020;GO:0016787;GO:0016788;GO:0030234;GO:0030312;GO:0030599;GO:0043086;GO:0044092;GO:0044464;GO:0046910;GO:0050789;GO:0050790;GO:0050794;GO:0052689;GO:0065007;GO:0065009;GO:0071944;GO:0098772	-	3G75H	G	sp|Q9M3B0|PME34_ARATH Probable pectinesterase/pectinesterase inhibitor 34 OS=Arabidopsis thaliana OX=3702 GN=PME34 PE=2 SV=1	RWR93292.1 putative pectinesterase/pectinesterase inhibitor 34 [Cinnamomum micranthum f. kanehirae]	GO:0008150//biological_process;GO:0010119//regulation of stomatal movement;GO:0043086//negative regulation of catalytic activity;GO:0044092//negative regulation of molecular function;GO:0050789//regulation of biological process;GO:0050790//regulation of catalytic activity;GO:0050794//regulation of cellular process;GO:0065007//biological regulation;GO:0065009//regulation of molecular function;	GO:0005575//cellular_component;GO:0005618//cell wall;GO:0005623//obsolete cell;GO:0005886//plasma membrane;GO:0009505//plant-type cell wall;GO:0016020//membrane;GO:0030312//external encapsulating structure;GO:0044464//obsolete cell part;GO:0071944//cell periphery;	GO:0003674//molecular_function;GO:0003824//catalytic activity;GO:0004857//enzyme inhibitor activity;GO:0016787//hydrolase activity;GO:0016788//hydrolase activity, acting on ester bonds;GO:0030234//enzyme regulator activity;GO:0030599//pectinesterase activity;GO:0046910//pectinesterase inhibitor activity;GO:0052689//carboxylic ester hydrolase activity;GO:0098772//molecular function regulator;	-
Hass.g04.14664	down	group4	28568601	28569863	+	869	Hass.g04.14664	-	-	3GA95	S	sp|Q93V51|PSE1_ARATH Protein LEAD-SENSITIVE 1 OS=Arabidopsis thaliana OX=3702 GN=PSE1 PE=2 SV=1	PKA52677.1 hypothetical protein AXF42_Ash001658 [Apostasia shenzhenica]	-	-	-	-
Hass.g10.30457	down	group10	9622482	9630160	-	2525	Hass.g10.30457	GO:0003674;GO:0005215;GO:0005575;GO:0005623;GO:0005886;GO:0005887;GO:0006810;GO:0006811;GO:0006820;GO:0008150;GO:0008272;GO:0008509;GO:0015075;GO:0015103;GO:0015116;GO:0015318;GO:0015698;GO:0016020;GO:0016021;GO:0022857;GO:0031224;GO:0031226;GO:0034220;GO:0044425;GO:0044459;GO:0044464;GO:0051179;GO:0051234;GO:0055085;GO:0071944;GO:0072348;GO:0098656;GO:0098660;GO:0098661;GO:1901682;GO:1902358	K17469	3KXSK	P	sp|P53393|SUT3_STYHA Low affinity sulfate transporter 3 OS=Stylosanthes hamata OX=37660 GN=ST3 PE=2 SV=1	RWR93038.1 STAS domain-containing protein [Cinnamomum micranthum f. kanehirae]	GO:0006810//transport;GO:0006811//ion transport;GO:0006820//anion transport;GO:0008150//biological_process;GO:0008272//sulfate transport;GO:0015698//inorganic anion transport;GO:0034220//ion transmembrane transport;GO:0051179//localization;GO:0051234//establishment of localization;GO:0055085//transmembrane transport;GO:0072348//sulfur compound transport;GO:0098656//anion transmembrane transport;G…	GO:0005575//cellular_component;GO:0005623//obsolete cell;GO:0005886//plasma membrane;GO:0005887//integral component of plasma membrane;GO:0016020//membrane;GO:0016021//integral component of membrane;GO:0031224//intrinsic component of membrane;GO:0031226//intrinsic component of plasma membrane;GO:0044425//obsolete membrane part;GO:0044459//obsolete plasma membrane part;GO:0044464//obsolete cell pa…	GO:0003674//molecular_function;GO:0005215//transporter activity;GO:0008509//anion transmembrane transporter activity;GO:0015075//ion transmembrane transporter activity;GO:0015103//inorganic anion transmembrane transporter activity;GO:0015116//sulfate transmembrane transporter activity;GO:0015318//inorganic molecular entity transmembrane transporter activity;GO:0022857//transmembrane transporter a…	-
Hass.g01.01571	up	group1	48543534	48554151	+	3951	Hass.g01.01571	GO:0003674;GO:0005215;GO:0005216;GO:0005244;GO:0005247;GO:0005253;GO:0005254;GO:0005575;GO:0006810;GO:0006811;GO:0006820;GO:0006821;GO:0008150;GO:0008308;GO:0008509;GO:0015075;GO:0015103;GO:0015108;GO:0015267;GO:0015318;GO:0015698;GO:0016020;GO:0022803;GO:0022832;GO:0022836;GO:0022838;GO:0022839;GO:0022857;GO:0034220;GO:0051179;GO:0051234;GO:0055085;GO:0098656;GO:0098660;GO:0098661;GO:1902476	K05016	3KRXX	P	sp|P60300|CLCG_ARATH Putative chloride channel-like protein CLC-g OS=Arabidopsis thaliana OX=3702 GN=CLC-G PE=1 SV=2	RWR84374.1 putative chloride channel-like protein CLC-g [Cinnamomum micranthum f. kanehirae]	GO:0006810//transport;GO:0006811//ion transport;GO:0006820//anion transport;GO:0006821//chloride transport;GO:0008150//biological_process;GO:0015698//inorganic anion transport;GO:0034220//ion transmembrane transport;GO:0051179//localization;GO:0051234//establishment of localization;GO:0055085//transmembrane transport;GO:0098656//anion transmembrane transport;GO:0098660//inorganic ion transmembran…	GO:0005575//cellular_component;GO:0016020//membrane;	GO:0003674//molecular_function;GO:0005215//transporter activity;GO:0005216//ion channel activity;GO:0005244//voltage-gated ion channel activity;GO:0005247//voltage-gated chloride channel activity;GO:0005253//anion channel activity;GO:0005254//chloride channel activity;GO:0008308//voltage-gated anion channel activity;GO:0008509//anion transmembrane transporter activity;GO:0015075//ion transmembran…	-
Hass.g07.25948	up	group7	51169308	51172242	-	1747	Hass.g07.25948	-	-	3GCUS	S	sp|Q1G3Q4|RITF1_ARATH Protein RGF1 INDUCIBLE TRANSCRIPTION FACTOR 1 OS=Arabidopsis thaliana OX=3702 GN=RITF1 PE=1 SV=1	RWR72781.1 PLATZ transcription factor family protein isoform 3 [Cinnamomum micranthum f. kanehirae]	-	-	-	-
Hass.g05.19162	up	group5	31741741	31749765	-	2329	Hass.g05.19162	GO:0000003;GO:0000126;GO:0001016;GO:0001032;GO:0001067;GO:0001085;GO:0001091;GO:0001093;GO:0001098;GO:0001099;GO:0003006;GO:0003674;GO:0003676;GO:0003677;GO:0003690;GO:0005488;GO:0005515;GO:0005575;GO:0005622;GO:0005623;GO:0005634;GO:0005667;GO:0006355;GO:0006359;GO:0006950;GO:0006979;GO:0007275;GO:0008134;GO:0008150;GO:0009790;GO:0009791;GO:0009793;GO:0009846;GO:0009856;GO:0009889;GO:0009987;GO:…	K15196	3GFC5	K	sp|O81787|PTF2_ARATH Plant-specific TFIIB-related protein PTF2 OS=Arabidopsis thaliana OX=3702 GN=PTF2 PE=1 SV=1	RWR78286.1 Transcription factor TFIIB [Cinnamomum micranthum f. kanehirae]	GO:0000003//reproduction;GO:0003006//developmental process involved in reproduction;GO:0006355//regulation of transcription, DNA-templated;GO:0006359//regulation of transcription by RNA polymerase III;GO:0006950//response to stress;GO:0006979//response to oxidative stress;GO:0007275//multicellular organism development;GO:0008150//biological_process;GO:0009790//embryo development;GO:0009791//post-…	GO:0000126//transcription factor TFIIIB complex;GO:0005575//cellular_component;GO:0005622//intracellular anatomical structure;GO:0005623//obsolete cell;GO:0005634//nucleus;GO:0005667//transcription regulator complex;GO:0032991//protein-containing complex;GO:0043226//organelle;GO:0043227//membrane-bounded organelle;GO:0043229//intracellular organelle;GO:0043231//intracellular membrane-bounded orga…	GO:0001016//RNA polymerase III transcription regulatory region sequence-specific DNA binding;GO:0001032//RNA polymerase III type 3 promoter sequence-specific DNA binding;GO:0001067//transcription regulatory region nucleic acid binding;GO:0001085//RNA polymerase II-specific DNA-binding transcription factor binding;GO:0001091//RNA polymerase II general transcription initiation factor binding;GO:000…	-
Hass.g09.28814	down	group9	30018390	30020769	+	1346	Hass.g09.28814	GO:0003674;GO:0003824;GO:0008150;GO:0008152;GO:0008168;GO:0008171;GO:0008757;GO:0010340;GO:0010341;GO:0016740;GO:0016741;GO:0032259	K18886	3GHI3	S	sp|Q5XF78|GAMT2_ARATH Gibberellic acid methyltransferase 2 OS=Arabidopsis thaliana OX=3702 GN=GAMT2 PE=1 SV=1	RWR79645.1 gibberellic acid methyltransferase 2 isoform X2 [Cinnamomum micranthum f. kanehirae]	GO:0008150//biological_process;GO:0008152//metabolic process;GO:0032259//methylation;	-	GO:0003674//molecular_function;GO:0003824//catalytic activity;GO:0008168//methyltransferase activity;GO:0008171//O-methyltransferase activity;GO:0008757//S-adenosylmethionine-dependent methyltransferase activity;GO:0010340//carboxyl-O-methyltransferase activity;GO:0010341//gibberellin carboxyl-O-methyltransferase activity;GO:0016740//transferase activity;GO:0016741//transferase activity, transfer…	-
Hass.g03.12599	up	group3	67589714	67591441	+	1695	Hass.g03.12599	GO:0000302;GO:0006950;GO:0006979;GO:0008150;GO:0009266;GO:0009314;GO:0009408;GO:0009416;GO:0009628;GO:0009636;GO:0009642;GO:0009644;GO:0010035;GO:0042221;GO:0042493;GO:0042542;GO:0046677;GO:0050896;GO:1901700	K09489	3KTEC	O	sp|Q9SKY8|HSP7H_ARATH Heat shock 70 kDa protein 8 OS=Arabidopsis thaliana OX=3702 GN=HSP70-8 PE=1 SV=1	RWR82796.1 heat shock protein 8 [Cinnamomum micranthum f. kanehirae]	GO:0000302//response to reactive oxygen species;GO:0006950//response to stress;GO:0006979//response to oxidative stress;GO:0008150//biological_process;GO:0009266//response to temperature stimulus;GO:0009314//response to radiation;GO:0009408//response to heat;GO:0009416//response to light stimulus;GO:0009628//response to abiotic stimulus;GO:0009636//response to toxic substance;GO:0009642//response…	-	-	-
Hass.g04.16600	down	group4	78351915	78356538	+	1711	Hass.g04.16600	-	K18482	3G89E	E	sp|Q8L493|DAAA_ARATH D-amino-acid transaminase, chloroplastic OS=Arabidopsis thaliana OX=3702 GN=DAAT PE=1 SV=1	RWR89594.1 D-amino-acid transaminase, chloroplastic isoform X1 [Cinnamomum micranthum f. kanehirae]	-	-	-	ko00790(Folate biosynthesis)
Hass.g04.16232	down	group4	72463482	72479527	-	720	Hass.g04.16232	-	K08912	3GAA5	C	sp|P27491|CB27_TOBAC Chlorophyll a-b binding protein 7, chloroplastic OS=Nicotiana tabacum OX=4097 GN=CAB7 PE=3 SV=1	RWR96143.1 Chlorophyll A-B binding protein [Cinnamomum micranthum f. kanehirae]	-	-	-	ko00196(Photosynthesis - antenna proteins)
Hass.g06.22513	down	group6	34697086	34719936	-	1784	Hass.g06.22513	GO:0000228;GO:0000785;GO:0000790;GO:0003674;GO:0003824;GO:0004402;GO:0005488;GO:0005515;GO:0005575;GO:0005622;GO:0005623;GO:0005634;GO:0005694;GO:0005737;GO:0005829;GO:0006325;GO:0006464;GO:0006473;GO:0006475;GO:0006807;GO:0006996;GO:0008080;GO:0008150;GO:0008152;GO:0009987;GO:0010485;GO:0016043;GO:0016407;GO:0016410;GO:0016569;GO:0016570;GO:0016573;GO:0016740;GO:0016746;GO:0016747;GO:0018193;GO:…	K11303	3KVYJ	B	sp|Q6ES10|HAT1_ORYSJ Probable histone acetyltransferase type B catalytic subunit OS=Oryza sativa subsp. japonica OX=39947 GN=HATB PE=2 SV=1	RWR73580.1 putative histone acetyltransferase type B catalytic subunit [Cinnamomum micranthum f. kanehirae]	GO:0006325//chromatin organization;GO:0006464//cellular protein modification process;GO:0006473//protein acetylation;GO:0006475//internal protein amino acid acetylation;GO:0006807//nitrogen compound metabolic process;GO:0006996//organelle organization;GO:0008150//biological_process;GO:0008152//metabolic process;GO:0009987//cellular process;GO:0016043//cellular component organization;GO:0016569//o…	GO:0000228//nuclear chromosome;GO:0000785//chromatin;GO:0000790//chromatin;GO:0005575//cellular_component;GO:0005622//intracellular anatomical structure;GO:0005623//obsolete cell;GO:0005634//nucleus;GO:0005694//chromosome;GO:0005737//cytoplasm;GO:0005829//cytosol;GO:0031974//membrane-enclosed lumen;GO:0031981//nuclear lumen;GO:0043226//organelle;GO:0043227//membrane-bounded organelle;GO:0043228//…	GO:0003674//molecular_function;GO:0003824//catalytic activity;GO:0004402//histone acetyltransferase activity;GO:0005488//binding;GO:0005515//protein binding;GO:0008080//N-acetyltransferase activity;GO:0010485//H4 histone acetyltransferase activity;GO:0016407//acetyltransferase activity;GO:0016410//N-acyltransferase activity;GO:0016740//transferase activity;GO:0016746//acyltransferase activity;GO:…	-
Hass.g04.14945	up	group4	35595265	35597407	+	231	Hass.g04.14945	-	-	-	-	-	-	-	-	-	-
Hass.g01.04138	up	group1	100176879	100179181	-	1941	Hass.g01.04138	-	-	KOG4197	S	sp|Q9STF3|PP265_ARATH Pentatricopeptide repeat-containing protein At3g46790, chloroplastic OS=Arabidopsis thaliana OX=3702 GN=CRR2 PE=2 SV=1	DAD23451.1 TPA_asm: hypothetical protein HUJ06_024914 [Nelumbo nucifera]	-	-	-	-
Hass.g02.05961	down	group2	37866450	37875432	-	2282	Hass.g02.05961	GO:0003674;GO:0003824;GO:0004672;GO:0004674;GO:0005575;GO:0005622;GO:0005623;GO:0005737;GO:0005829;GO:0006464;GO:0006468;GO:0006793;GO:0006796;GO:0006807;GO:0006950;GO:0006970;GO:0006972;GO:0008150;GO:0008152;GO:0009628;GO:0009651;GO:0009987;GO:0016301;GO:0016310;GO:0016740;GO:0016772;GO:0016773;GO:0019538;GO:0036211;GO:0043170;GO:0043412;GO:0044237;GO:0044238;GO:0044260;GO:0044267;GO:0044424;GO:…	K03083	3G7U0	T	sp|Q8VZD5|KSG5_ARATH Shaggy-related protein kinase epsilon OS=Arabidopsis thaliana OX=3702 GN=ASK5 PE=1 SV=1	RWR94034.1 Protein kinase domain-containing protein [Cinnamomum micranthum f. kanehirae]	GO:0006464//cellular protein modification process;GO:0006468//protein phosphorylation;GO:0006793//phosphorus metabolic process;GO:0006796//phosphate-containing compound metabolic process;GO:0006807//nitrogen compound metabolic process;GO:0006950//response to stress;GO:0006970//response to osmotic stress;GO:0006972//hyperosmotic response;GO:0008150//biological_process;GO:0008152//metabolic process…	GO:0005575//cellular_component;GO:0005622//intracellular anatomical structure;GO:0005623//obsolete cell;GO:0005737//cytoplasm;GO:0005829//cytosol;GO:0044424//obsolete intracellular part;GO:0044444//obsolete cytoplasmic part;GO:0044464//obsolete cell part;	GO:0003674//molecular_function;GO:0003824//catalytic activity;GO:0004672//protein kinase activity;GO:0004674//protein serine/threonine kinase activity;GO:0016301//kinase activity;GO:0016740//transferase activity;GO:0016772//transferase activity, transferring phosphorus-containing groups;GO:0016773//phosphotransferase activity, alcohol group as acceptor;GO:0140096//catalytic activity, acting on a …	-
Hass.g02.05886	down	group2	36594164	36607350	+	2386	Hass.g02.05886	GO:0003674;GO:0003824;GO:0004672;GO:0005575;GO:0005622;GO:0005623;GO:0005737;GO:0006464;GO:0006468;GO:0006793;GO:0006796;GO:0006807;GO:0007154;GO:0007165;GO:0008150;GO:0008152;GO:0009987;GO:0016301;GO:0016310;GO:0016740;GO:0016772;GO:0016773;GO:0019538;GO:0023052;GO:0035556;GO:0036211;GO:0043170;GO:0043412;GO:0044237;GO:0044238;GO:0044260;GO:0044267;GO:0044424;GO:0044464;GO:0050789;GO:0050794;GO:…	-	4JJC4	T	sp|Q2MHE4|HT1_ARATH Serine/threonine/tyrosine-protein kinase HT1 OS=Arabidopsis thaliana OX=3702 GN=HT1 PE=1 SV=1	RWR93969.1 serine/threonine-protein kinase HT1-like protein isoform X1 [Cinnamomum micranthum f. kanehirae]	GO:0006464//cellular protein modification process;GO:0006468//protein phosphorylation;GO:0006793//phosphorus metabolic process;GO:0006796//phosphate-containing compound metabolic process;GO:0006807//nitrogen compound metabolic process;GO:0007154//cell communication;GO:0007165//signal transduction;GO:0008150//biological_process;GO:0008152//metabolic process;GO:0009987//cellular process;GO:0016310/…	GO:0005575//cellular_component;GO:0005622//intracellular anatomical structure;GO:0005623//obsolete cell;GO:0005737//cytoplasm;GO:0044424//obsolete intracellular part;GO:0044464//obsolete cell part;	GO:0003674//molecular_function;GO:0003824//catalytic activity;GO:0004672//protein kinase activity;GO:0016301//kinase activity;GO:0016740//transferase activity;GO:0016772//transferase activity, transferring phosphorus-containing groups;GO:0016773//phosphotransferase activity, alcohol group as acceptor;GO:0140096//catalytic activity, acting on a protein;	-
Hass.g02.07106	down	group2	60780831	60781943	+	1077	Hass.g02.07106	GO:0003674;GO:0005215;GO:0005351;GO:0005354;GO:0005355;GO:0005365;GO:0005402;GO:0005575;GO:0005623;GO:0005886;GO:0006810;GO:0006811;GO:0006812;GO:0007275;GO:0008150;GO:0008324;GO:0008643;GO:0008645;GO:0009653;GO:0009791;GO:0010015;GO:0010101;GO:0010102;GO:0010311;GO:0015075;GO:0015077;GO:0015078;GO:0015144;GO:0015145;GO:0015146;GO:0015148;GO:0015149;GO:0015166;GO:0015168;GO:0015291;GO:0015293;GO:…	-	3GC0D	U	sp|Q9XIH6|PLT2_ARATH Putative polyol transporter 2 OS=Arabidopsis thaliana OX=3702 GN=PLT2 PE=3 SV=1	RWR96876.1 Polyol transporter 5 [Cinnamomum micranthum f. kanehirae]	GO:0006810//transport;GO:0006811//ion transport;GO:0006812//cation transport;GO:0007275//multicellular organism development;GO:0008150//biological_process;GO:0008643//carbohydrate transport;GO:0008645//hexose transmembrane transport;GO:0009653//anatomical structure morphogenesis;GO:0009791//post-embryonic development;GO:0010015//root morphogenesis;GO:0010101//post-embryonic root morphogenesis;GO:…	GO:0005575//cellular_component;GO:0005623//obsolete cell;GO:0005886//plasma membrane;GO:0016020//membrane;GO:0042995//cell projection;GO:0044464//obsolete cell part;GO:0071944//cell periphery;GO:0090406//pollen tube;GO:0120025//plasma membrane bounded cell projection;	GO:0003674//molecular_function;GO:0005215//transporter activity;GO:0005351//carbohydrate:proton symporter activity;GO:0005354//galactose transmembrane transporter activity;GO:0005355//glucose transmembrane transporter activity;GO:0005365//myo-inositol transmembrane transporter activity;GO:0005402//carbohydrate:cation symporter activity;GO:0008324//cation transmembrane transporter activity;GO:0015…	-
Hass.g09.29208	down	group9	37248852	37258128	+	3409	Hass.g09.29208	-	-	3GB6N	T	sp|Q8GZ99|HPCA1_ARATH Leucine-rich repeat receptor protein kinase HPCA1 OS=Arabidopsis thaliana OX=3702 GN=HPCA1 PE=1 SV=1	RWR79128.1 putative leucine-rich repeat receptor-like protein kinase [Cinnamomum micranthum f. kanehirae]	-	-	-	-
Hass.g11.32482	up	group11	33581542	33585845	+	1174	Hass.g11.32482	GO:0002376;GO:0003674;GO:0003824;GO:0005575;GO:0005623;GO:0005886;GO:0006950;GO:0006952;GO:0006955;GO:0008150;GO:0009605;GO:0009607;GO:0009814;GO:0009825;GO:0009987;GO:0016020;GO:0016043;GO:0016049;GO:0016829;GO:0016835;GO:0016837;GO:0030570;GO:0031224;GO:0031225;GO:0031226;GO:0040007;GO:0042545;GO:0042547;GO:0043207;GO:0044425;GO:0044459;GO:0044464;GO:0045087;GO:0045229;GO:0046658;GO:0050896;GO:…	K01728	3G8YM	G	sp|Q9SCP2|PLY12_ARATH Probable pectate lyase 12 OS=Arabidopsis thaliana OX=3702 GN=At3g53190 PE=2 SV=2	RWR76135.1 putative pectate lyase 5 [Cinnamomum micranthum f. kanehirae]	GO:0002376//immune system process;GO:0006950//response to stress;GO:0006952//defense response;GO:0006955//immune response;GO:0008150//biological_process;GO:0009605//response to external stimulus;GO:0009607//response to biotic stimulus;GO:0009814//defense response to other organism;GO:0009825//multidimensional cell growth;GO:0009987//cellular process;GO:0016043//cellular component organization;GO:…	GO:0005575//cellular_component;GO:0005623//obsolete cell;GO:0005886//plasma membrane;GO:0016020//membrane;GO:0031224//intrinsic component of membrane;GO:0031225//anchored component of membrane;GO:0031226//intrinsic component of plasma membrane;GO:0044425//obsolete membrane part;GO:0044459//obsolete plasma membrane part;GO:0044464//obsolete cell part;GO:0046658//anchored component of plasma membra…	GO:0003674//molecular_function;GO:0003824//catalytic activity;GO:0016829//lyase activity;GO:0016835//carbon-oxygen lyase activity;GO:0016837//carbon-oxygen lyase activity, acting on polysaccharides;GO:0030570//pectate lyase activity;	ko00040(Pentose and glucuronate interconversions)
Hass.g09.29281	down	group9	38605648	38611671	-	2360	Hass.g09.29281	-	K00487	3GEUG	Q	sp|Q43054|TCMO_POPKI Trans-cinnamate 4-monooxygenase OS=Populus kitakamiensis OX=34292 GN=CYP73A16 PE=2 SV=1	RWR79062.1 trans-cinnamate 4-monooxygenase [Cinnamomum micranthum f. kanehirae]	-	-	-	ko00945(Stilbenoid, diarylheptanoid and gingerol biosynthesis);ko00941(Flavonoid biosynthesis);ko00940(Phenylpropanoid biosynthesis);ko00130(Ubiquinone and other terpenoid-quinone biosynthesis)
Hass.g02.09020	up	group2	95911007	95923246	+	1179	Hass.g02.09020	GO:0003674;GO:0003824;GO:0006082;GO:0006520;GO:0006558;GO:0006559;GO:0006725;GO:0006807;GO:0006950;GO:0008150;GO:0008152;GO:0009056;GO:0009063;GO:0009072;GO:0009074;GO:0009611;GO:0009987;GO:0016054;GO:0017144;GO:0019439;GO:0019752;GO:0042737;GO:0043436;GO:0044237;GO:0044238;GO:0044248;GO:0044281;GO:0044282;GO:0046395;GO:0050896;GO:0071704;GO:1901360;GO:1901361;GO:1901564;GO:1901565;GO:1901575;GO:…	K01592	3GAK5	E	sp|A0A2H5AIY2|TYDC2_NARPS Tyrosine decarboxylase 2 OS=Narcissus pseudonarcissus OX=39639 GN=TYDC2 PE=2 SV=1	PIA40075.1 hypothetical protein AQUCO_02500062v1 [Aquilegia coerulea]	GO:0006082//organic acid metabolic process;GO:0006520//cellular amino acid metabolic process;GO:0006558//L-phenylalanine metabolic process;GO:0006559//L-phenylalanine catabolic process;GO:0006725//cellular aromatic compound metabolic process;GO:0006807//nitrogen compound metabolic process;GO:0006950//response to stress;GO:0008150//biological_process;GO:0008152//metabolic process;GO:0009056//catab…	-	GO:0003674//molecular_function;GO:0003824//catalytic activity;GO:1990055//phenylacetaldehyde synthase activity;	ko00950(Isoquinoline alkaloid biosynthesis);ko00350(Tyrosine metabolism)
Hass.g05.18793	down	group5	25711675	25720735	+	2761	Hass.g05.18793	-	-	3GDPC	S	sp|Q9ZQ47|GRDP1_ARATH Glycine-rich domain-containing protein 1 OS=Arabidopsis thaliana OX=3702 GN=GRDP1 PE=2 SV=1	RWR77881.1 glycine-rich domain-containing protein 1 [Cinnamomum micranthum f. kanehirae]	-	-	-	-
Hass.g10.30844	down	group10	16936096	16939849	-	1566	Hass.g10.30844	GO:0007275;GO:0008150;GO:0009555;GO:0032501;GO:0032502;GO:0048229;GO:0048856	-	3G75X	T	sp|Q8VZJ9|CRCK2_ARATH Calmodulin-binding receptor-like cytoplasmic kinase 2 OS=Arabidopsis thaliana OX=3702 GN=CRCK2 PE=2 SV=1	RWR91681.1 calmodulin-binding receptor-like protein cytoplasmic kinase 2 [Cinnamomum micranthum f. kanehirae]	GO:0007275//multicellular organism development;GO:0008150//biological_process;GO:0009555//pollen development;GO:0032501//multicellular organismal process;GO:0032502//developmental process;GO:0048229//gametophyte development;GO:0048856//anatomical structure development;	-	-	-
Hass.g10.30968	down	group10	19481312	19484562	+	2201	Hass.g10.30968	GO:0000003;GO:0003006;GO:0003674;GO:0003824;GO:0005575;GO:0005576;GO:0005622;GO:0005623;GO:0005737;GO:0005911;GO:0006082;GO:0006950;GO:0006952;GO:0007275;GO:0008150;GO:0008152;GO:0009056;GO:0009506;GO:0009507;GO:0009532;GO:0009536;GO:0009570;GO:0009605;GO:0009607;GO:0009620;GO:0009719;GO:0009725;GO:0009735;GO:0009791;GO:0009987;GO:0010029;GO:0010030;GO:0010033;GO:0010035;GO:0010038;GO:0010154;GO:…	-	3GB78	I	sp|Q9SMT7|4CLLA_ARATH Oxalate--CoA ligase OS=Arabidopsis thaliana OX=3702 GN=AAE3 PE=1 SV=1	XP_015878143.1 oxalate--CoA ligase [Ziziphus jujuba]	GO:0000003//reproduction;GO:0003006//developmental process involved in reproduction;GO:0006082//organic acid metabolic process;GO:0006950//response to stress;GO:0006952//defense response;GO:0007275//multicellular organism development;GO:0008150//biological_process;GO:0008152//metabolic process;GO:0009056//catabolic process;GO:0009605//response to external stimulus;GO:0009607//response to biotic s…	GO:0005575//cellular_component;GO:0005576//extracellular region;GO:0005622//intracellular anatomical structure;GO:0005623//obsolete cell;GO:0005737//cytoplasm;GO:0005911//cell-cell junction;GO:0009506//plasmodesma;GO:0009507//chloroplast;GO:0009532//plastid stroma;GO:0009536//plastid;GO:0009570//chloroplast stroma;GO:0030054//cell junction;GO:0043226//organelle;GO:0043227//membrane-bounded organe…	GO:0003674//molecular_function;GO:0003824//catalytic activity;GO:0016405//CoA-ligase activity;GO:0016874//ligase activity;GO:0016877//ligase activity, forming carbon-sulfur bonds;GO:0016878//acid-thiol ligase activity;GO:0050203//oxalate-CoA ligase activity;	-
Hass.g12.32712	down	group12	3502894	3505675	-	2115	Hass.g12.32712	GO:0000003;GO:0001101;GO:0003006;GO:0003674;GO:0003824;GO:0005488;GO:0005575;GO:0005622;GO:0005623;GO:0005634;GO:0005737;GO:0005975;GO:0007154;GO:0007165;GO:0007275;GO:0008150;GO:0008152;GO:0008289;GO:0009056;GO:0009058;GO:0009311;GO:0009312;GO:0009653;GO:0009719;GO:0009725;GO:0009739;GO:0009755;GO:0009791;GO:0009892;GO:0009908;GO:0009937;GO:0009939;GO:0009966;GO:0009967;GO:0009987;GO:0010033;GO:…	K14493	3G969	V	sp|Q940G6|GID1C_ARATH Gibberellin receptor GID1C OS=Arabidopsis thaliana OX=3702 GN=GID1C PE=1 SV=1	RWR76604.1 gibberellin receptor GID1C-like protein [Cinnamomum micranthum f. kanehirae]	GO:0000003//reproduction;GO:0001101//response to acid chemical;GO:0003006//developmental process involved in reproduction;GO:0005975//carbohydrate metabolic process;GO:0007154//cell communication;GO:0007165//signal transduction;GO:0007275//multicellular organism development;GO:0008150//biological_process;GO:0008152//metabolic process;GO:0009056//catabolic process;GO:0009058//biosynthetic process;…	GO:0005575//cellular_component;GO:0005622//intracellular anatomical structure;GO:0005623//obsolete cell;GO:0005634//nucleus;GO:0005737//cytoplasm;GO:0043226//organelle;GO:0043227//membrane-bounded organelle;GO:0043229//intracellular organelle;GO:0043231//intracellular membrane-bounded organelle;GO:0044424//obsolete intracellular part;GO:0044464//obsolete cell part;	GO:0003674//molecular_function;GO:0003824//catalytic activity;GO:0005488//binding;GO:0008289//lipid binding;GO:0010331//gibberellin binding;GO:0016787//hydrolase activity;GO:0019840//isoprenoid binding;GO:0031406//carboxylic acid binding;GO:0036094//small molecule binding;GO:0042562//hormone binding;GO:0043167//ion binding;GO:0043168//anion binding;GO:0043177//organic acid binding;	ko04075(Plant hormone signal transduction)
Hass.g06.23990	down	group6	63456882	63460899	+	1499	Hass.g06.23990	GO:0000003;GO:0000041;GO:0000325;GO:0003006;GO:0003674;GO:0005215;GO:0005384;GO:0005575;GO:0005622;GO:0005623;GO:0005737;GO:0005773;GO:0005774;GO:0006810;GO:0006811;GO:0006812;GO:0006828;GO:0007275;GO:0008150;GO:0008324;GO:0009705;GO:0009791;GO:0009845;GO:0010154;GO:0015075;GO:0015318;GO:0016020;GO:0022414;GO:0022857;GO:0022890;GO:0030001;GO:0031090;GO:0032501;GO:0032502;GO:0034220;GO:0035618;GO:…	-	3G9SF	P	sp|Q10PP8|MTP4_ORYSJ Metal tolerance protein 4 OS=Oryza sativa subsp. japonica OX=39947 GN=MTP4 PE=2 SV=1	RWR75157.1 metal tolerance protein 4 isoform X2 [Cinnamomum micranthum f. kanehirae]	GO:0000003//reproduction;GO:0000041//transition metal ion transport;GO:0003006//developmental process involved in reproduction;GO:0006810//transport;GO:0006811//ion transport;GO:0006812//cation transport;GO:0006828//manganese ion transport;GO:0007275//multicellular organism development;GO:0008150//biological_process;GO:0009791//post-embryonic development;GO:0009845//seed germination;GO:0010154//f…	GO:0000325//plant-type vacuole;GO:0005575//cellular_component;GO:0005622//intracellular anatomical structure;GO:0005623//obsolete cell;GO:0005737//cytoplasm;GO:0005773//vacuole;GO:0005774//vacuolar membrane;GO:0009705//plant-type vacuole membrane;GO:0016020//membrane;GO:0031090//organelle membrane;GO:0035618//root hair;GO:0042995//cell projection;GO:0043226//organelle;GO:0043227//membrane-bounded…	GO:0003674//molecular_function;GO:0005215//transporter activity;GO:0005384//manganese ion transmembrane transporter activity;GO:0008324//cation transmembrane transporter activity;GO:0015075//ion transmembrane transporter activity;GO:0015318//inorganic molecular entity transmembrane transporter activity;GO:0022857//transmembrane transporter activity;GO:0022890//inorganic cation transmembrane trans…	-
Hass.g01.02983	down	group1	83011278	83012408	-	957	Hass.g01.02983	-	-	3M77Z	S	sp|P0DO11|FLZ17_ARATH FCS-Like Zinc finger 17 OS=Arabidopsis thaliana OX=3702 GN=FLZ17 PE=1 SV=1	RWR79442.1 protein MARD1-like protein [Cinnamomum micranthum f. kanehirae]	-	-	-	-
Hass.g06.22793	up	group6	40796682	40806895	-	8176	Hass.g06.22793	-	-	3KQ76	IQ	sp|B2HIM0|FAA28_MYCMM Long-chain-fatty-acid--AMP ligase FadD28 OS=Mycobacterium marinum (strain ATCC BAA-535 / M) OX=216594 GN=fadD28 PE=3 SV=1	RWR73807.1 AMP-dependent synthetase/ligase [Cinnamomum micranthum f. kanehirae]	-	-	-	-
Hass.g09.29326	down	group9	39571983	39573317	+	1299	Hass.g09.29326	GO:0001101;GO:0003674;GO:0003824;GO:0004672;GO:0004674;GO:0005575;GO:0005622;GO:0005623;GO:0006464;GO:0006468;GO:0006793;GO:0006796;GO:0006807;GO:0007154;GO:0007165;GO:0008150;GO:0008152;GO:0009719;GO:0009725;GO:0009737;GO:0009738;GO:0009755;GO:0009787;GO:0009788;GO:0009966;GO:0009968;GO:0009987;GO:0010033;GO:0010646;GO:0010648;GO:0016301;GO:0016310;GO:0016740;GO:0016772;GO:0016773;GO:0018105;GO:…	K07198	3KUDC	T	sp|Q5W736|CIPKI_ORYSJ CBL-interacting protein kinase 18 OS=Oryza sativa subsp. japonica OX=39947 GN=CIPK18 PE=2 SV=1	ABY58274.1 serine-threonine kinase [Persea americana]	GO:0001101//response to acid chemical;GO:0006464//cellular protein modification process;GO:0006468//protein phosphorylation;GO:0006793//phosphorus metabolic process;GO:0006796//phosphate-containing compound metabolic process;GO:0006807//nitrogen compound metabolic process;GO:0007154//cell communication;GO:0007165//signal transduction;GO:0008150//biological_process;GO:0008152//metabolic process;GO…	GO:0005575//cellular_component;GO:0005622//intracellular anatomical structure;GO:0005623//obsolete cell;GO:0044464//obsolete cell part;	GO:0003674//molecular_function;GO:0003824//catalytic activity;GO:0004672//protein kinase activity;GO:0004674//protein serine/threonine kinase activity;GO:0016301//kinase activity;GO:0016740//transferase activity;GO:0016772//transferase activity, transferring phosphorus-containing groups;GO:0016773//phosphotransferase activity, alcohol group as acceptor;GO:0140096//catalytic activity, acting on a …	-
Hass.g05.20873	down	group5	62039956	62047913	-	506	Hass.g05.20873	-	-	-	-	-	-	-	-	-	-
Hass.g02.05412	up	group2	26200527	26207076	-	1557	Hass.g02.05412	GO:0000287;GO:0003674;GO:0003824;GO:0005488;GO:0005575;GO:0005622;GO:0005623;GO:0005737;GO:0006629;GO:0006720;GO:0006721;GO:0006950;GO:0006952;GO:0008150;GO:0008152;GO:0008299;GO:0008610;GO:0009058;GO:0009507;GO:0009536;GO:0009605;GO:0009607;GO:0009611;GO:0009617;GO:0009987;GO:0010333;GO:0010334;GO:0016101;GO:0016102;GO:0016114;GO:0016829;GO:0016835;GO:0016838;GO:0031347;GO:0034007;GO:0042214;GO:…	K15086	3GBS5	S	sp|P0CV94|NES1_FRAAN (3S,6E)-nerolidol synthase 1 OS=Fragaria ananassa OX=3747 PE=1 SV=1	AFK09266.1 S-(+)-linalool synthase [Cinnamomum osmophloeum]	GO:0006629//lipid metabolic process;GO:0006720//isoprenoid metabolic process;GO:0006721//terpenoid metabolic process;GO:0006950//response to stress;GO:0006952//defense response;GO:0008150//biological_process;GO:0008152//metabolic process;GO:0008299//isoprenoid biosynthetic process;GO:0008610//lipid biosynthetic process;GO:0009058//biosynthetic process;GO:0009605//response to external stimulus;GO:…	GO:0005575//cellular_component;GO:0005622//intracellular anatomical structure;GO:0005623//obsolete cell;GO:0005737//cytoplasm;GO:0009507//chloroplast;GO:0009536//plastid;GO:0043226//organelle;GO:0043227//membrane-bounded organelle;GO:0043229//intracellular organelle;GO:0043231//intracellular membrane-bounded organelle;GO:0044424//obsolete intracellular part;GO:0044444//obsolete cytoplasmic part;G…	GO:0000287//magnesium ion binding;GO:0003674//molecular_function;GO:0003824//catalytic activity;GO:0005488//binding;GO:0010333//terpene synthase activity;GO:0010334//sesquiterpene synthase activity;GO:0016829//lyase activity;GO:0016835//carbon-oxygen lyase activity;GO:0016838//carbon-oxygen lyase activity, acting on phosphates;GO:0034007//S-linalool synthase activity;GO:0043167//ion binding;GO:00…	ko00902(Monoterpenoid biosynthesis)
Hass.g05.21211	up	group5	70588644	70594905	+	2446	Hass.g05.21211	-	-	3G9RQ	O	sp|Q9LTA6|WAV3_ARATH E3 ubiquitin-protein ligase WAV3 OS=Arabidopsis thaliana OX=3702 GN=WAV3 PE=1 SV=1	RWR76152.1 hypothetical protein CKAN_00457300 [Cinnamomum micranthum f. kanehirae]	-	-	-	-
Hass.g03.11008	down	group3	41500909	41502093	+	1185	Hass.g03.11008	GO:0000976;GO:0000977;GO:0000978;GO:0000987;GO:0001012;GO:0001067;GO:0003674;GO:0003676;GO:0003677;GO:0003690;GO:0003700;GO:0005488;GO:0006355;GO:0008150;GO:0009889;GO:0010468;GO:0010556;GO:0019219;GO:0019222;GO:0031323;GO:0031326;GO:0043565;GO:0044212;GO:0050789;GO:0050794;GO:0051171;GO:0051252;GO:0060255;GO:0065007;GO:0080090;GO:0097159;GO:0140110;GO:1901363;GO:1903506;GO:1990837;GO:2000112;GO:…	-	3G9KZ	K	sp|Q9C518|TCP8_ARATH Transcription factor TCP8 OS=Arabidopsis thaliana OX=3702 GN=TCP8 PE=1 SV=1	RWR72305.1 transcription factor TCP8 [Cinnamomum micranthum f. kanehirae]	GO:0006355//regulation of transcription, DNA-templated;GO:0008150//biological_process;GO:0009889//regulation of biosynthetic process;GO:0010468//regulation of gene expression;GO:0010556//regulation of macromolecule biosynthetic process;GO:0019219//regulation of nucleobase-containing compound metabolic process;GO:0019222//regulation of metabolic process;GO:0031323//regulation of cellular metabolic…	-	GO:0000976//transcription cis-regulatory region binding;GO:0000977//RNA polymerase II transcription regulatory region sequence-specific DNA binding;GO:0000978//RNA polymerase II cis-regulatory region sequence-specific DNA binding;GO:0000987//cis-regulatory region sequence-specific DNA binding;GO:0001012//RNA polymerase II transcription regulatory region sequence-specific DNA binding;GO:0001067//t…	-
Hass.g02.08578	up	group2	87692972	87694282	-	875	Hass.g02.08578	GO:0003674;GO:0005488;GO:0005575;GO:0005622;GO:0005623;GO:0005737;GO:0006810;GO:0006811;GO:0006812;GO:0006873;GO:0006875;GO:0008150;GO:0009987;GO:0019725;GO:0030001;GO:0030003;GO:0042592;GO:0043167;GO:0043169;GO:0044424;GO:0044464;GO:0046872;GO:0046914;GO:0046916;GO:0048878;GO:0050801;GO:0051179;GO:0051234;GO:0055065;GO:0055076;GO:0055080;GO:0055082;GO:0065007;GO:0065008;GO:0098771	-	3M08J	P	sp|B3H6D0|HIP45_ARATH Heavy metal-associated isoprenylated plant protein 45 OS=Arabidopsis thaliana OX=3702 GN=HIPP45 PE=3 SV=1	RWR80864.1 heavy metal-associated isoprenylated plant protein 22-like protein [Cinnamomum micranthum f. kanehirae]	GO:0006810//transport;GO:0006811//ion transport;GO:0006812//cation transport;GO:0006873//cellular ion homeostasis;GO:0006875//cellular metal ion homeostasis;GO:0008150//biological_process;GO:0009987//cellular process;GO:0019725//cellular homeostasis;GO:0030001//metal ion transport;GO:0030003//cellular cation homeostasis;GO:0042592//homeostatic process;GO:0046916//cellular transition metal ion hom…	GO:0005575//cellular_component;GO:0005622//intracellular anatomical structure;GO:0005623//obsolete cell;GO:0005737//cytoplasm;GO:0044424//obsolete intracellular part;GO:0044464//obsolete cell part;	GO:0003674//molecular_function;GO:0005488//binding;GO:0043167//ion binding;GO:0043169//cation binding;GO:0046872//metal ion binding;GO:0046914//transition metal ion binding;	-
Hass.g04.17339	up	group4	90794917	90799673	+	669	Hass.g04.17339	-	K06890	3KXF2	T	sp|Q9M1V9|LFG2_ARATH Protein LIFEGUARD 2 OS=Arabidopsis thaliana OX=3702 GN=LFG2 PE=2 SV=1	RWR88950.1 BI1-like protein [Cinnamomum micranthum f. kanehirae]	-	-	-	-
Hass.g02.08418	up	group2	84681405	84686469	+	1734	Hass.g02.08418	-	-	4JJEP	S	-	RWR81013.1 hypothetical protein CKAN_00967700 [Cinnamomum micranthum f. kanehirae]	-	-	-	-
Hass.g03.12294	up	group3	62347673	62359372	+	2183	Hass.g03.12294	GO:0003674;GO:0003700;GO:0005575;GO:0005622;GO:0005623;GO:0005634;GO:0005886;GO:0006355;GO:0007623;GO:0008150;GO:0009889;GO:0010468;GO:0010556;GO:0016020;GO:0019219;GO:0019222;GO:0031323;GO:0031326;GO:0043226;GO:0043227;GO:0043229;GO:0043231;GO:0044424;GO:0044464;GO:0048511;GO:0048519;GO:0048579;GO:0048580;GO:0048581;GO:0048583;GO:0048585;GO:0048586;GO:0050789;GO:0050793;GO:0050794;GO:0051093;GO:…	-	3KWMN	K	sp|Q9LUA9|COL10_ARATH Zinc finger protein CONSTANS-LIKE 10 OS=Arabidopsis thaliana OX=3702 GN=COL10 PE=1 SV=1	RWR82525.1 zinc finger protein CONSTANS-LIKE 9 isoform X1 [Cinnamomum micranthum f. kanehirae]	GO:0006355//regulation of transcription, DNA-templated;GO:0007623//circadian rhythm;GO:0008150//biological_process;GO:0009889//regulation of biosynthetic process;GO:0010468//regulation of gene expression;GO:0010556//regulation of macromolecule biosynthetic process;GO:0019219//regulation of nucleobase-containing compound metabolic process;GO:0019222//regulation of metabolic process;GO:0031323//reg…	GO:0005575//cellular_component;GO:0005622//intracellular anatomical structure;GO:0005623//obsolete cell;GO:0005634//nucleus;GO:0005886//plasma membrane;GO:0016020//membrane;GO:0043226//organelle;GO:0043227//membrane-bounded organelle;GO:0043229//intracellular organelle;GO:0043231//intracellular membrane-bounded organelle;GO:0044424//obsolete intracellular part;GO:0044464//obsolete cell part;GO:00…	GO:0003674//molecular_function;GO:0003700//DNA-binding transcription factor activity;GO:0140110//transcription regulator activity;	-
Hass.g02.06125	up	group2	40542394	40552675	+	2528	Hass.g02.06125	GO:0000003;GO:0001101;GO:0003006;GO:0003674;GO:0003824;GO:0005975;GO:0005976;GO:0005982;GO:0005984;GO:0005985;GO:0006073;GO:0006950;GO:0007275;GO:0008150;GO:0008152;GO:0008194;GO:0009311;GO:0009414;GO:0009415;GO:0009628;GO:0009743;GO:0009791;GO:0009987;GO:0010033;GO:0010035;GO:0010154;GO:0010431;GO:0010555;GO:0016157;GO:0016740;GO:0016757;GO:0016758;GO:0021700;GO:0022414;GO:0032501;GO:0032502;GO:…	K00695	3KPH1	M	sp|Q10LP5|SUS4_ORYSJ Sucrose synthase 4 OS=Oryza sativa subsp. japonica OX=39947 GN=SUS4 PE=2 SV=1	RWR94201.1 Sucrose synthase [Cinnamomum micranthum f. kanehirae]	GO:0000003//reproduction;GO:0001101//response to acid chemical;GO:0003006//developmental process involved in reproduction;GO:0005975//carbohydrate metabolic process;GO:0005976//polysaccharide metabolic process;GO:0005982//starch metabolic process;GO:0005984//disaccharide metabolic process;GO:0005985//sucrose metabolic process;GO:0006073//cellular glucan metabolic process;GO:0006950//response to s…	-	GO:0003674//molecular_function;GO:0003824//catalytic activity;GO:0008194//UDP-glycosyltransferase activity;GO:0016157//sucrose synthase activity;GO:0016740//transferase activity;GO:0016757//glycosyltransferase activity;GO:0016758//hexosyltransferase activity;GO:0035251//UDP-glucosyltransferase activity;GO:0046527//glucosyltransferase activity;	ko00500(Starch and sucrose metabolism)
Hass.g01.00849	up	group1	36959041	36959535	-	462	Hass.g01.00849	GO:0003674;GO:0003824;GO:0004842;GO:0006464;GO:0006508;GO:0006511;GO:0006807;GO:0006950;GO:0006970;GO:0008150;GO:0008152;GO:0009056;GO:0009057;GO:0009628;GO:0009651;GO:0009787;GO:0009789;GO:0009966;GO:0009967;GO:0009987;GO:0010498;GO:0010646;GO:0010647;GO:0016567;GO:0016740;GO:0019538;GO:0019787;GO:0019941;GO:0023051;GO:0023056;GO:0030163;GO:0032446;GO:0036211;GO:0043161;GO:0043170;GO:0043412;GO:…	K16282	3GJ9J	O	sp|Q9ZT50|RHA2A_ARATH E3 ubiquitin-protein ligase RHA2A OS=Arabidopsis thaliana OX=3702 GN=RHA2A PE=1 SV=1	RWR85625.1 E3 ubiquitin-protein ligase RHA2A [Cinnamomum micranthum f. kanehirae]	GO:0006464//cellular protein modification process;GO:0006508//proteolysis;GO:0006511//ubiquitin-dependent protein catabolic process;GO:0006807//nitrogen compound metabolic process;GO:0006950//response to stress;GO:0006970//response to osmotic stress;GO:0008150//biological_process;GO:0008152//metabolic process;GO:0009056//catabolic process;GO:0009057//macromolecule catabolic process;GO:0009628//re…	-	GO:0003674//molecular_function;GO:0003824//catalytic activity;GO:0004842//ubiquitin-protein transferase activity;GO:0016740//transferase activity;GO:0019787//ubiquitin-like protein transferase activity;GO:0061630//ubiquitin protein ligase activity;GO:0061659//ubiquitin-like protein ligase activity;GO:0140096//catalytic activity, acting on a protein;	-
Hass.g01.03530	up	group1	92153794	92154174	-	381	Hass.g01.03530	-	K02635	4JPQB	C	sp|Q70XX8|CYB6_AMBTC Cytochrome b6 OS=Amborella trichopoda OX=13333 GN=petB PE=3 SV=1	YP_009557114.1 cytochrome b6 [Achatocarpus nigricans] &gt;YP_009557192.1 cytochrome b6 [Achatocarpus pubescens] &gt;QBE87756.1 cytochrome b6 [Phaulothamnus spinescens] &gt;QLD22774.1 cytochrome b6 [Bougainvillea glabra] &gt;QBC70952.1 cytochrome b6 [Achatocarpus nigricans] &gt;QBC71030.1 cytochrome b6 [Achatocarpus pubescens] &gt;QPO05638.1 cytochrome b6 [Bougainvillea glabra]	-	-	-	ko00195(Photosynthesis)
Hass.g04.14908	up	group4	34850024	34852250	+	1729	Hass.g04.14908	GO:0003674;GO:0005488;GO:0005515;GO:0005575;GO:0005622;GO:0005623;GO:0005737;GO:0006605;GO:0006612;GO:0006810;GO:0006886;GO:0008104;GO:0008150;GO:0009314;GO:0009416;GO:0009507;GO:0009526;GO:0009534;GO:0009535;GO:0009536;GO:0009579;GO:0009628;GO:0009642;GO:0009644;GO:0009941;GO:0009987;GO:0015031;GO:0015833;GO:0016020;GO:0016043;GO:0017038;GO:0019904;GO:0022607;GO:0030674;GO:0031967;GO:0031975;GO:…	K12271	4JKDG	S	sp|O22265|SR43C_ARATH Signal recognition particle 43 kDa protein, chloroplastic OS=Arabidopsis thaliana OX=3702 GN=CAO PE=1 SV=2	RWR90638.1 Signal recognition particle protein [Cinnamomum micranthum f. kanehirae]	GO:0006605//protein targeting;GO:0006612//protein targeting to membrane;GO:0006810//transport;GO:0006886//intracellular protein transport;GO:0008104//protein localization;GO:0008150//biological_process;GO:0009314//response to radiation;GO:0009416//response to light stimulus;GO:0009628//response to abiotic stimulus;GO:0009642//response to light intensity;GO:0009644//response to high light intensit…	GO:0005575//cellular_component;GO:0005622//intracellular anatomical structure;GO:0005623//obsolete cell;GO:0005737//cytoplasm;GO:0009507//chloroplast;GO:0009526//plastid envelope;GO:0009534//chloroplast thylakoid;GO:0009535//chloroplast thylakoid membrane;GO:0009536//plastid;GO:0009579//thylakoid;GO:0009941//chloroplast envelope;GO:0016020//membrane;GO:0031967//organelle envelope;GO:0031975//enve…	GO:0003674//molecular_function;GO:0005488//binding;GO:0005515//protein binding;GO:0019904//protein domain specific binding;GO:0030674//protein-macromolecule adaptor activity;GO:0042802//identical protein binding;GO:0060090//molecular adaptor activity;GO:0097718//disordered domain specific binding;	-
Hass.g01.03252	down	group1	88189382	88190736	-	653	Hass.g01.03252	GO:0000785;GO:0000786;GO:0003674;GO:0003676;GO:0003677;GO:0003682;GO:0005488;GO:0005575;GO:0005622;GO:0005623;GO:0005634;GO:0005694;GO:0006323;GO:0006325;GO:0006333;GO:0006334;GO:0006996;GO:0008150;GO:0009987;GO:0016043;GO:0022607;GO:0031490;GO:0031491;GO:0031492;GO:0031497;GO:0032991;GO:0032993;GO:0034622;GO:0034728;GO:0043226;GO:0043227;GO:0043228;GO:0043229;GO:0043231;GO:0043232;GO:0043933;GO:…	K11253	4JNVU	B	sp|P59169|H33_ARATH Histone H3.3 OS=Arabidopsis thaliana OX=3702 GN=HTR4 PE=1 SV=2	KAG6598700.1 hypothetical protein SDJN03_08478, partial [Cucurbita argyrosperma subsp. sororia]	GO:0006323//DNA packaging;GO:0006325//chromatin organization;GO:0006333//chromatin assembly or disassembly;GO:0006334//nucleosome assembly;GO:0006996//organelle organization;GO:0008150//biological_process;GO:0009987//cellular process;GO:0016043//cellular component organization;GO:0022607//cellular component assembly;GO:0031497//chromatin assembly;GO:0034622//cellular protein-containing complex as…	GO:0000785//chromatin;GO:0000786//nucleosome;GO:0005575//cellular_component;GO:0005622//intracellular anatomical structure;GO:0005623//obsolete cell;GO:0005634//nucleus;GO:0005694//chromosome;GO:0032991//protein-containing complex;GO:0032993//protein-DNA complex;GO:0043226//organelle;GO:0043227//membrane-bounded organelle;GO:0043228//non-membrane-bounded organelle;GO:0043229//intracellular organe…	GO:0003674//molecular_function;GO:0003676//nucleic acid binding;GO:0003677//DNA binding;GO:0003682//chromatin binding;GO:0005488//binding;GO:0031490//chromatin DNA binding;GO:0031491//nucleosome binding;GO:0031492//nucleosomal DNA binding;GO:0044877//protein-containing complex binding;GO:0097159//organic cyclic compound binding;GO:1901363//heterocyclic compound binding;	-
Hass.g03.09695	up	group3	10946747	10947322	+	576	Hass.g03.09695	GO:0005575;GO:0005622;GO:0005623;GO:0005737;GO:0008150;GO:0009314;GO:0009416;GO:0009507;GO:0009521;GO:0009523;GO:0009532;GO:0009533;GO:0009534;GO:0009535;GO:0009536;GO:0009570;GO:0009579;GO:0009628;GO:0009642;GO:0009644;GO:0009892;GO:0009987;GO:0010109;GO:0010205;GO:0016020;GO:0019222;GO:0019725;GO:0031323;GO:0031324;GO:0031976;GO:0031984;GO:0032991;GO:0034357;GO:0042548;GO:0042592;GO:0042651;GO:…	K02723	3GFXN	S	sp|P80470|PSBY_SPIOL Photosystem II core complex proteins psbY, chloroplastic OS=Spinacia oleracea OX=3562 GN=PSBY PE=1 SV=2	RWR83724.1 Photosystem II PsbY [Cinnamomum micranthum f. kanehirae]	GO:0008150//biological_process;GO:0009314//response to radiation;GO:0009416//response to light stimulus;GO:0009628//response to abiotic stimulus;GO:0009642//response to light intensity;GO:0009644//response to high light intensity;GO:0009892//negative regulation of metabolic process;GO:0009987//cellular process;GO:0010109//regulation of photosynthesis;GO:0010205//photoinhibition;GO:0019222//regula…	GO:0005575//cellular_component;GO:0005622//intracellular anatomical structure;GO:0005623//obsolete cell;GO:0005737//cytoplasm;GO:0009507//chloroplast;GO:0009521//photosystem;GO:0009523//photosystem II;GO:0009532//plastid stroma;GO:0009533//chloroplast stromal thylakoid;GO:0009534//chloroplast thylakoid;GO:0009535//chloroplast thylakoid membrane;GO:0009536//plastid;GO:0009570//chloroplast stroma;G…	-	ko00195(Photosynthesis)
Hass.g02.07636	down	group2	70615921	70616202	-	258	Hass.g02.07636	-	-	-	-	-	-	-	-	-	-
Hass.g03.11140	down	group3	43753270	43761759	-	4538	Hass.g03.11140	-	-	3KVZT	S	-	RWR72173.1 early endosome antigen 1 [Cinnamomum micranthum f. kanehirae]	-	-	-	-
Hass.g12.32682	up	group12	2800179	2805407	-	1227	Hass.g12.32682	GO:0003674;GO:0003824;GO:0003993;GO:0005575;GO:0005622;GO:0005623;GO:0005737;GO:0006091;GO:0006793;GO:0006796;GO:0006807;GO:0008150;GO:0008152;GO:0009507;GO:0009534;GO:0009535;GO:0009536;GO:0009579;GO:0009765;GO:0009987;GO:0010206;GO:0015979;GO:0016020;GO:0016311;GO:0016787;GO:0016788;GO:0016791;GO:0019538;GO:0019684;GO:0030091;GO:0031976;GO:0031977;GO:0031984;GO:0034357;GO:0042578;GO:0042651;GO:…	-	3G9W5	S	sp|Q9ZVL6|U603_ARATH UPF0603 protein At1g54780, chloroplastic OS=Arabidopsis thaliana OX=3702 GN=At1g54780 PE=1 SV=1	RWR76640.1 TPM domain-containing protein [Cinnamomum micranthum f. kanehirae]	GO:0006091//generation of precursor metabolites and energy;GO:0006793//phosphorus metabolic process;GO:0006796//phosphate-containing compound metabolic process;GO:0006807//nitrogen compound metabolic process;GO:0008150//biological_process;GO:0008152//metabolic process;GO:0009765//photosynthesis, light harvesting;GO:0009987//cellular process;GO:0010206//photosystem II repair;GO:0015979//photosynth…	GO:0005575//cellular_component;GO:0005622//intracellular anatomical structure;GO:0005623//obsolete cell;GO:0005737//cytoplasm;GO:0009507//chloroplast;GO:0009534//chloroplast thylakoid;GO:0009535//chloroplast thylakoid membrane;GO:0009536//plastid;GO:0009579//thylakoid;GO:0016020//membrane;GO:0031976//plastid thylakoid;GO:0031977//thylakoid lumen;GO:0031984//organelle subcompartment;GO:0034357//ph…	GO:0003674//molecular_function;GO:0003824//catalytic activity;GO:0003993//acid phosphatase activity;GO:0016787//hydrolase activity;GO:0016788//hydrolase activity, acting on ester bonds;GO:0016791//phosphatase activity;GO:0042578//phosphoric ester hydrolase activity;	-
Hass.g03.10290	down	group3	25525989	25528411	+	1051	Hass.g03.10290	-	-	3G9TH	S	-	RWR97417.1 hypothetical protein CKAN_02684900 [Cinnamomum micranthum f. kanehirae]	-	-	-	-
Hass.g10.30522	down	group10	10648696	10664776	-	3659	Hass.g10.30522	GO:0000151;GO:0003674;GO:0005488;GO:0005515;GO:0005575;GO:0005622;GO:0005623;GO:0005737;GO:0006508;GO:0006511;GO:0006807;GO:0008150;GO:0008152;GO:0009056;GO:0009057;GO:0009987;GO:0010498;GO:0019005;GO:0019222;GO:0019538;GO:0019899;GO:0019941;GO:0030162;GO:0030163;GO:0031461;GO:0031625;GO:0032991;GO:0043161;GO:0043170;GO:0043632;GO:0044237;GO:0044238;GO:0044248;GO:0044257;GO:0044260;GO:0044265;GO:…	-	3GG3J	T	sp|Q8LEV3|Y2060_ARATH BTB/POZ domain-containing protein At2g30600 OS=Arabidopsis thaliana OX=3702 GN=At2g30600/At2g30610 PE=2 SV=1	RWR92966.1 BTB/POZ domain-containing protein [Cinnamomum micranthum f. kanehirae]	GO:0006508//proteolysis;GO:0006511//ubiquitin-dependent protein catabolic process;GO:0006807//nitrogen compound metabolic process;GO:0008150//biological_process;GO:0008152//metabolic process;GO:0009056//catabolic process;GO:0009057//macromolecule catabolic process;GO:0009987//cellular process;GO:0010498//proteasomal protein catabolic process;GO:0019222//regulation of metabolic process;GO:0019538/…	GO:0000151//ubiquitin ligase complex;GO:0005575//cellular_component;GO:0005622//intracellular anatomical structure;GO:0005623//obsolete cell;GO:0005737//cytoplasm;GO:0019005//SCF ubiquitin ligase complex;GO:0031461//cullin-RING ubiquitin ligase complex;GO:0032991//protein-containing complex;GO:0044424//obsolete intracellular part;GO:0044464//obsolete cell part;GO:1902494//catalytic complex;GO:199…	GO:0003674//molecular_function;GO:0005488//binding;GO:0005515//protein binding;GO:0019899//enzyme binding;GO:0031625//ubiquitin protein ligase binding;GO:0044389//ubiquitin-like protein ligase binding;	-
Hass.g05.20918	down	group5	63208204	63211693	+	1991	Hass.g05.20918	GO:0001101;GO:0003674;GO:0003676;GO:0003723;GO:0003824;GO:0004518;GO:0004519;GO:0005488;GO:0005575;GO:0005622;GO:0005623;GO:0005737;GO:0005739;GO:0006139;GO:0006396;GO:0006725;GO:0006807;GO:0008150;GO:0008152;GO:0008380;GO:0009451;GO:0009719;GO:0009725;GO:0009737;GO:0009987;GO:0010033;GO:0010467;GO:0016070;GO:0016787;GO:0016788;GO:0033993;GO:0034641;GO:0042221;GO:0043170;GO:0043226;GO:0043227;GO:…	-	3G7B8	S	sp|Q9ZU27|PPR76_ARATH Pentatricopeptide repeat-containing protein At1g51965, mitochondrial OS=Arabidopsis thaliana OX=3702 GN=At1g51965 PE=2 SV=1	RWR75878.1 pentatricopeptide repeat-containing protein, mitochondrial [Cinnamomum micranthum f. kanehirae]	GO:0001101//response to acid chemical;GO:0006139//nucleobase-containing compound metabolic process;GO:0006396//RNA processing;GO:0006725//cellular aromatic compound metabolic process;GO:0006807//nitrogen compound metabolic process;GO:0008150//biological_process;GO:0008152//metabolic process;GO:0008380//RNA splicing;GO:0009451//RNA modification;GO:0009719//response to endogenous stimulus;GO:000972…	GO:0005575//cellular_component;GO:0005622//intracellular anatomical structure;GO:0005623//obsolete cell;GO:0005737//cytoplasm;GO:0005739//mitochondrion;GO:0043226//organelle;GO:0043227//membrane-bounded organelle;GO:0043229//intracellular organelle;GO:0043231//intracellular membrane-bounded organelle;GO:0044424//obsolete intracellular part;GO:0044444//obsolete cytoplasmic part;GO:0044464//obsolet…	GO:0003674//molecular_function;GO:0003676//nucleic acid binding;GO:0003723//RNA binding;GO:0003824//catalytic activity;GO:0004518//nuclease activity;GO:0004519//endonuclease activity;GO:0005488//binding;GO:0016787//hydrolase activity;GO:0016788//hydrolase activity, acting on ester bonds;GO:0097159//organic cyclic compound binding;GO:1901363//heterocyclic compound binding;	-
Hass.g04.16146	up	group4	70920428	70929012	+	1043	Hass.g04.16146	GO:0000976;GO:0000977;GO:0001012;GO:0001067;GO:0003674;GO:0003676;GO:0003677;GO:0003690;GO:0003700;GO:0005488;GO:0005575;GO:0005622;GO:0005623;GO:0005634;GO:0005667;GO:0006355;GO:0006357;GO:0006950;GO:0006952;GO:0008150;GO:0009605;GO:0009607;GO:0009620;GO:0009889;GO:0010468;GO:0010556;GO:0019219;GO:0019222;GO:0031323;GO:0031326;GO:0032991;GO:0043207;GO:0043226;GO:0043227;GO:0043229;GO:0043231;GO:…	-	4JPKH	K	sp|F4JIJ7|BH162_ARATH Transcription factor bHLH162 OS=Arabidopsis thaliana OX=3702 GN=BHLH162 PE=1 SV=1	RWR97419.1 transcription factor bHLH36-like protein [Cinnamomum micranthum f. kanehirae]	GO:0006355//regulation of transcription, DNA-templated;GO:0006357//regulation of transcription by RNA polymerase II;GO:0006950//response to stress;GO:0006952//defense response;GO:0008150//biological_process;GO:0009605//response to external stimulus;GO:0009607//response to biotic stimulus;GO:0009620//response to fungus;GO:0009889//regulation of biosynthetic process;GO:0010468//regulation of gene e…	GO:0005575//cellular_component;GO:0005622//intracellular anatomical structure;GO:0005623//obsolete cell;GO:0005634//nucleus;GO:0005667//transcription regulator complex;GO:0032991//protein-containing complex;GO:0043226//organelle;GO:0043227//membrane-bounded organelle;GO:0043229//intracellular organelle;GO:0043231//intracellular membrane-bounded organelle;GO:0044422//obsolete organelle part;GO:004…	GO:0000976//transcription cis-regulatory region binding;GO:0000977//RNA polymerase II transcription regulatory region sequence-specific DNA binding;GO:0001012//RNA polymerase II transcription regulatory region sequence-specific DNA binding;GO:0001067//transcription regulatory region nucleic acid binding;GO:0003674//molecular_function;GO:0003676//nucleic acid binding;GO:0003677//DNA binding;GO:000…	-
Hass.g07.25261	down	group7	23189505	23194833	-	1792	Hass.g07.25261	GO:0000003;GO:0000325;GO:0003006;GO:0003674;GO:0005215;GO:0005575;GO:0005622;GO:0005623;GO:0005737;GO:0005773;GO:0005774;GO:0006725;GO:0006810;GO:0006811;GO:0006812;GO:0006855;GO:0007275;GO:0008150;GO:0008152;GO:0008324;GO:0009058;GO:0009698;GO:0009699;GO:0009705;GO:0009791;GO:0009987;GO:0010023;GO:0010154;GO:0010162;GO:0010231;GO:0010431;GO:0015075;GO:0015077;GO:0015078;GO:0015238;GO:0015291;GO:…	K03327	3GH0Y	V	sp|Q9LYT3|DTX41_ARATH Protein DETOXIFICATION 41 OS=Arabidopsis thaliana OX=3702 GN=DTX41 PE=2 SV=1	RWR88782.1 protein DETOXIFICATION 41-like protein [Cinnamomum micranthum f. kanehirae]	GO:0000003//reproduction;GO:0003006//developmental process involved in reproduction;GO:0006725//cellular aromatic compound metabolic process;GO:0006810//transport;GO:0006811//ion transport;GO:0006812//cation transport;GO:0006855//xenobiotic transmembrane transport;GO:0007275//multicellular organism development;GO:0008150//biological_process;GO:0008152//metabolic process;GO:0009058//biosynthetic p…	GO:0000325//plant-type vacuole;GO:0005575//cellular_component;GO:0005622//intracellular anatomical structure;GO:0005623//obsolete cell;GO:0005737//cytoplasm;GO:0005773//vacuole;GO:0005774//vacuolar membrane;GO:0009705//plant-type vacuole membrane;GO:0016020//membrane;GO:0031090//organelle membrane;GO:0043226//organelle;GO:0043227//membrane-bounded organelle;GO:0043229//intracellular organelle;GO:…	GO:0003674//molecular_function;GO:0005215//transporter activity;GO:0008324//cation transmembrane transporter activity;GO:0015075//ion transmembrane transporter activity;GO:0015077//inorganic cation transmembrane transporter activity;GO:0015078//proton transmembrane transporter activity;GO:0015238//xenobiotic transmembrane transporter activity;GO:0015291//secondary active transmembrane transporter…	-
Hass.g04.17771	up	group4	101227676	101233381	-	849	Hass.g04.17771	GO:0000003;GO:0000902;GO:0000904;GO:0003006;GO:0005575;GO:0005622;GO:0005623;GO:0005737;GO:0008150;GO:0009653;GO:0009826;GO:0009856;GO:0009860;GO:0009932;GO:0009987;GO:0016043;GO:0016049;GO:0022414;GO:0030154;GO:0032501;GO:0032502;GO:0032989;GO:0040007;GO:0044424;GO:0044464;GO:0044706;GO:0048468;GO:0048588;GO:0048589;GO:0048856;GO:0048868;GO:0048869;GO:0051704;GO:0060560;GO:0071840	-	3GJA5	S	sp|Q1G3K8|RIC7_ARATH CRIB domain-containing protein RIC7 OS=Arabidopsis thaliana OX=3702 GN=RIC7 PE=1 SV=1	RWR88375.1 CRIB domain-containing protein RIC10-like protein isoform X2 [Cinnamomum micranthum f. kanehirae]	GO:0000003//reproduction;GO:0000902//cell morphogenesis;GO:0000904//cell morphogenesis involved in differentiation;GO:0003006//developmental process involved in reproduction;GO:0008150//biological_process;GO:0009653//anatomical structure morphogenesis;GO:0009826//unidimensional cell growth;GO:0009856//pollination;GO:0009860//pollen tube growth;GO:0009932//cell tip growth;GO:0009987//cellular proc…	GO:0005575//cellular_component;GO:0005622//intracellular anatomical structure;GO:0005623//obsolete cell;GO:0005737//cytoplasm;GO:0044424//obsolete intracellular part;GO:0044464//obsolete cell part;	-	-
Hass.g11.32051	down	group11	17122726	17132982	+	2104	Hass.g11.32051	-	K00975	3KNIN	M	sp|P55230|GLGL2_ARATH Glucose-1-phosphate adenylyltransferase large subunit 2, chloroplastic OS=Arabidopsis thaliana OX=3702 GN=APL2 PE=1 SV=2	RWR94475.1 Nucleotidyl transferase [Cinnamomum micranthum f. kanehirae]	-	-	-	ko00520(Amino sugar and nucleotide sugar metabolism);ko00500(Starch and sucrose metabolism)
Hass.g01.01480	down	group1	47022525	47024617	-	776	Hass.g01.01480	GO:0000041;GO:0003674;GO:0005215;GO:0005385;GO:0005575;GO:0005623;GO:0005886;GO:0006810;GO:0006811;GO:0006812;GO:0006829;GO:0008150;GO:0008324;GO:0015075;GO:0015318;GO:0016020;GO:0022857;GO:0022890;GO:0030001;GO:0034220;GO:0044464;GO:0046873;GO:0046915;GO:0051179;GO:0051234;GO:0055085;GO:0070838;GO:0071577;GO:0071944;GO:0072509;GO:0072511;GO:0098655;GO:0098660;GO:0098662	K14709	4JJFF	P	sp|O81123|ZIP1_ARATH Zinc transporter 1 OS=Arabidopsis thaliana OX=3702 GN=ZIP1 PE=2 SV=1	RWR84445.1 Zinc transporter 5 [Cinnamomum micranthum f. kanehirae]	GO:0000041//transition metal ion transport;GO:0006810//transport;GO:0006811//ion transport;GO:0006812//cation transport;GO:0006829//zinc ion transport;GO:0008150//biological_process;GO:0030001//metal ion transport;GO:0034220//ion transmembrane transport;GO:0051179//localization;GO:0051234//establishment of localization;GO:0055085//transmembrane transport;GO:0070838//metal ion transport;GO:0071577…	GO:0005575//cellular_component;GO:0005623//obsolete cell;GO:0005886//plasma membrane;GO:0016020//membrane;GO:0044464//obsolete cell part;GO:0071944//cell periphery;	GO:0003674//molecular_function;GO:0005215//transporter activity;GO:0005385//zinc ion transmembrane transporter activity;GO:0008324//cation transmembrane transporter activity;GO:0015075//ion transmembrane transporter activity;GO:0015318//inorganic molecular entity transmembrane transporter activity;GO:0022857//transmembrane transporter activity;GO:0022890//inorganic cation transmembrane transporte…	-
Hass.g02.07105	down	group2	60747732	60749147	+	1383	Hass.g02.07105	GO:0003674;GO:0005215;GO:0005351;GO:0005354;GO:0005355;GO:0005365;GO:0005402;GO:0005575;GO:0005623;GO:0005886;GO:0006810;GO:0006811;GO:0006812;GO:0007275;GO:0008150;GO:0008324;GO:0008643;GO:0008645;GO:0009653;GO:0009791;GO:0010015;GO:0010101;GO:0010102;GO:0010311;GO:0015075;GO:0015077;GO:0015078;GO:0015144;GO:0015145;GO:0015146;GO:0015148;GO:0015149;GO:0015166;GO:0015168;GO:0015291;GO:0015293;GO:…	-	3GC0D	U	sp|Q9XIH6|PLT2_ARATH Putative polyol transporter 2 OS=Arabidopsis thaliana OX=3702 GN=PLT2 PE=3 SV=1	RWR96877.1 polyol transporter 5-like protein [Cinnamomum micranthum f. kanehirae]	GO:0006810//transport;GO:0006811//ion transport;GO:0006812//cation transport;GO:0007275//multicellular organism development;GO:0008150//biological_process;GO:0008643//carbohydrate transport;GO:0008645//hexose transmembrane transport;GO:0009653//anatomical structure morphogenesis;GO:0009791//post-embryonic development;GO:0010015//root morphogenesis;GO:0010101//post-embryonic root morphogenesis;GO:…	GO:0005575//cellular_component;GO:0005623//obsolete cell;GO:0005886//plasma membrane;GO:0016020//membrane;GO:0042995//cell projection;GO:0044464//obsolete cell part;GO:0071944//cell periphery;GO:0090406//pollen tube;GO:0120025//plasma membrane bounded cell projection;	GO:0003674//molecular_function;GO:0005215//transporter activity;GO:0005351//carbohydrate:proton symporter activity;GO:0005354//galactose transmembrane transporter activity;GO:0005355//glucose transmembrane transporter activity;GO:0005365//myo-inositol transmembrane transporter activity;GO:0005402//carbohydrate:cation symporter activity;GO:0008324//cation transmembrane transporter activity;GO:0015…	-
Hass.g10.31212	down	group10	25641207	25642304	+	1098	Hass.g10.31212	-	-	3G8UE	T	sp|P17801|KPRO_MAIZE Putative receptor protein kinase ZmPK1 OS=Zea mays OX=4577 GN=PK1 PE=2 SV=2	RWR92031.1 putative receptor protein kinase ZmPK1 [Cinnamomum micranthum f. kanehirae]	-	-	-	-
Hass.g04.17721	down	group4	99719118	99723680	+	1435	Hass.g04.17721	GO:0003674;GO:0003824;GO:0004672;GO:0004674;GO:0005575;GO:0005623;GO:0005886;GO:0006464;GO:0006468;GO:0006793;GO:0006796;GO:0006807;GO:0006950;GO:0006952;GO:0008150;GO:0008152;GO:0009605;GO:0009607;GO:0009617;GO:0009987;GO:0016020;GO:0016301;GO:0016310;GO:0016740;GO:0016772;GO:0016773;GO:0019538;GO:0036211;GO:0042742;GO:0043170;GO:0043207;GO:0043412;GO:0044237;GO:0044238;GO:0044260;GO:0044267;GO:…	-	3KXBW	T	sp|Q8GYA4|CRK10_ARATH Cysteine-rich receptor-like protein kinase 10 OS=Arabidopsis thaliana OX=3702 GN=CRK10 PE=1 SV=3	RWR88277.1 putative receptor-like protein kinase isoform X1 [Cinnamomum micranthum f. kanehirae]	GO:0006464//cellular protein modification process;GO:0006468//protein phosphorylation;GO:0006793//phosphorus metabolic process;GO:0006796//phosphate-containing compound metabolic process;GO:0006807//nitrogen compound metabolic process;GO:0006950//response to stress;GO:0006952//defense response;GO:0008150//biological_process;GO:0008152//metabolic process;GO:0009605//response to external stimulus;G…	GO:0005575//cellular_component;GO:0005623//obsolete cell;GO:0005886//plasma membrane;GO:0016020//membrane;GO:0044464//obsolete cell part;GO:0071944//cell periphery;	GO:0003674//molecular_function;GO:0003824//catalytic activity;GO:0004672//protein kinase activity;GO:0004674//protein serine/threonine kinase activity;GO:0016301//kinase activity;GO:0016740//transferase activity;GO:0016772//transferase activity, transferring phosphorus-containing groups;GO:0016773//phosphotransferase activity, alcohol group as acceptor;GO:0140096//catalytic activity, acting on a …	-
Hass.g05.19030	down	group5	29637590	29637841	-	222	Hass.g05.19030	-	K03676	4JQ4T	O	sp|Q29PZ1|GRC10_ARATH Glutaredoxin-C10 OS=Arabidopsis thaliana OX=3702 GN=GRXC10 PE=2 SV=1	RWR78086.1 putative thioredoxin superfamily protein [Cinnamomum micranthum f. kanehirae]	-	-	-	-
Hass.g12.32804	up	group12	8849964	8859848	-	2181	Hass.g12.32804	GO:0000003;GO:0003006;GO:0003674;GO:0005488;GO:0005515;GO:0005575;GO:0005576;GO:0005622;GO:0005623;GO:0005737;GO:0005739;GO:0005829;GO:0005840;GO:0006457;GO:0006458;GO:0006996;GO:0007005;GO:0007275;GO:0008150;GO:0009507;GO:0009526;GO:0009532;GO:0009536;GO:0009570;GO:0009579;GO:0009657;GO:0009658;GO:0009790;GO:0009791;GO:0009793;GO:0009941;GO:0009987;GO:0010154;GO:0016020;GO:0016043;GO:0022414;GO:…	-	3GC7J	O	sp|P08926|RUBA_PEA RuBisCO large subunit-binding protein subunit alpha, chloroplastic OS=Pisum sativum OX=3888 PE=1 SV=2	RWR97185.1 ruBisCO large subunit-binding protein subunit alpha [Cinnamomum micranthum f. kanehirae]	GO:0000003//reproduction;GO:0003006//developmental process involved in reproduction;GO:0006457//protein folding;GO:0006458//'de novo' protein folding;GO:0006996//organelle organization;GO:0007005//mitochondrion organization;GO:0007275//multicellular organism development;GO:0008150//biological_process;GO:0009657//plastid organization;GO:0009658//chloroplast organization;GO:0009790//embryo developm…	GO:0005575//cellular_component;GO:0005576//extracellular region;GO:0005622//intracellular anatomical structure;GO:0005623//obsolete cell;GO:0005737//cytoplasm;GO:0005739//mitochondrion;GO:0005829//cytosol;GO:0005840//ribosome;GO:0009507//chloroplast;GO:0009526//plastid envelope;GO:0009532//plastid stroma;GO:0009536//plastid;GO:0009570//chloroplast stroma;GO:0009579//thylakoid;GO:0009941//chloropl…	GO:0003674//molecular_function;GO:0005488//binding;GO:0005515//protein binding;GO:0044183//protein folding chaperone;GO:0051082//unfolded protein binding;	-
Hass.g01.03764	up	group1	94393712	94400807	+	1400	Hass.g01.03764	-	K03327	3GGGP	V	sp|Q9SX83|DTX33_ARATH Protein DETOXIFICATION 33 OS=Arabidopsis thaliana OX=3702 GN=DTX33 PE=2 SV=1	RWR95676.1 Protein DETOXIFICATION 33 [Cinnamomum micranthum f. kanehirae]	-	-	-	-
Hass.g10.30061	down	group10	3573827	3578047	-	946	Hass.g10.30061	-	-	3GF59	K	sp|Q5QMM3|WOX8_ORYSJ WUSCHEL-related homeobox 8 OS=Oryza sativa subsp. japonica OX=39947 GN=WOX8 PE=2 SV=1	RWR78524.1 Homeobox domain-containing protein [Cinnamomum micranthum f. kanehirae]	-	-	-	-
Hass.g12.33306	down	group12	25245389	25254992	-	2026	Hass.g12.33306	-	-	3GJAY	T	sp|Q75KW7|ORR41_ORYSJ Two-component response regulator ORR41 OS=Oryza sativa subsp. japonica OX=39947 GN=RR41 PE=3 SV=1	RWR96813.1 hypothetical protein CKAN_02621600 [Cinnamomum micranthum f. kanehirae]	-	-	-	-
Hass.g03.11362	down	group3	47272907	47279795	-	3522	Hass.g03.11362	-	-	3G817	S	-	RWR74633.1 zinc finger protein [Cinnamomum micranthum f. kanehirae]	-	-	-	-
Hass.g03.13090	down	group3	75711329	75714159	-	1109	Hass.g03.13090	GO:0003674;GO:0005488;GO:0005575;GO:0005911;GO:0006355;GO:0006464;GO:0006807;GO:0006808;GO:0007154;GO:0007584;GO:0008150;GO:0008152;GO:0009506;GO:0009605;GO:0009719;GO:0009889;GO:0009891;GO:0009893;GO:0009987;GO:0009991;GO:0010033;GO:0010243;GO:0010468;GO:0010556;GO:0010557;GO:0010604;GO:0010628;GO:0016597;GO:0018175;GO:0018177;GO:0019219;GO:0019222;GO:0019538;GO:0030054;GO:0031323;GO:0031325;GO:…	-	3G8VN	S	sp|Q8LJW3|ACR4_ARATH ACT domain-containing protein ACR4 OS=Arabidopsis thaliana OX=3702 GN=ACR4 PE=2 SV=1	RWR83237.1 ACT domain-containing protein ACR4-like protein [Cinnamomum micranthum f. kanehirae]	GO:0006355//regulation of transcription, DNA-templated;GO:0006464//cellular protein modification process;GO:0006807//nitrogen compound metabolic process;GO:0006808//regulation of nitrogen utilization;GO:0007154//cell communication;GO:0007584//response to nutrient;GO:0008150//biological_process;GO:0008152//metabolic process;GO:0009605//response to external stimulus;GO:0009719//response to endogeno…	GO:0005575//cellular_component;GO:0005911//cell-cell junction;GO:0009506//plasmodesma;GO:0030054//cell junction;GO:0055044//symplast;	GO:0003674//molecular_function;GO:0005488//binding;GO:0016597//amino acid binding;GO:0031406//carboxylic acid binding;GO:0036094//small molecule binding;GO:0043167//ion binding;GO:0043168//anion binding;GO:0043177//organic acid binding;	-
Hass.g02.06436	up	group2	45939276	45946623	+	2596	Hass.g02.06436	GO:0000045;GO:0000407;GO:0000422;GO:0003674;GO:0003824;GO:0005575;GO:0005622;GO:0005623;GO:0005737;GO:0005829;GO:0006464;GO:0006497;GO:0006501;GO:0006807;GO:0006914;GO:0006950;GO:0006952;GO:0006995;GO:0006996;GO:0007005;GO:0007033;GO:0007154;GO:0007275;GO:0007568;GO:0008150;GO:0008152;GO:0008641;GO:0009056;GO:0009058;GO:0009059;GO:0009267;GO:0009605;GO:0009607;GO:0009620;GO:0009987;GO:0009991;GO:…	K08337	3G998	H	sp|Q94CD5|ATG7_ARATH Ubiquitin-like modifier-activating enzyme atg7 OS=Arabidopsis thaliana OX=3702 GN=ATG7 PE=1 SV=1	RWR96352.1 UBA/THIF-type NAD/FAD binding fold [Cinnamomum micranthum f. kanehirae]	GO:0000045//autophagosome assembly;GO:0000422//autophagy of mitochondrion;GO:0006464//cellular protein modification process;GO:0006497//protein lipidation;GO:0006501//C-terminal protein lipidation;GO:0006807//nitrogen compound metabolic process;GO:0006914//autophagy;GO:0006950//response to stress;GO:0006952//defense response;GO:0006995//cellular response to nitrogen starvation;GO:0006996//organel…	GO:0000407//phagophore assembly site;GO:0005575//cellular_component;GO:0005622//intracellular anatomical structure;GO:0005623//obsolete cell;GO:0005737//cytoplasm;GO:0005829//cytosol;GO:0044424//obsolete intracellular part;GO:0044444//obsolete cytoplasmic part;GO:0044464//obsolete cell part;	GO:0003674//molecular_function;GO:0003824//catalytic activity;GO:0008641//ubiquitin-like modifier activating enzyme activity;GO:0016740//transferase activity;GO:0016874//ligase activity;GO:0016877//ligase activity, forming carbon-sulfur bonds;GO:0019778//Atg12 activating enzyme activity;GO:0019779//Atg8 activating enzyme activity;	ko04136(Autophagy - other)
Hass.g02.05257	up	group2	20563624	20574806	+	4262	Hass.g02.05257	GO:0005575;GO:0005623;GO:0005886;GO:0006950;GO:0006952;GO:0007154;GO:0007165;GO:0008150;GO:0009987;GO:0016020;GO:0023052;GO:0044464;GO:0050789;GO:0050794;GO:0050896;GO:0051716;GO:0065007;GO:0071944	K13459	3GH54	T	sp|Q9T048|DRL27_ARATH Disease resistance protein At4g27190 OS=Arabidopsis thaliana OX=3702 GN=At4g27190 PE=2 SV=1	RWR93487.1 putative disease resistance protein [Cinnamomum micranthum f. kanehirae]	GO:0006950//response to stress;GO:0006952//defense response;GO:0007154//cell communication;GO:0007165//signal transduction;GO:0008150//biological_process;GO:0009987//cellular process;GO:0023052//signaling;GO:0050789//regulation of biological process;GO:0050794//regulation of cellular process;GO:0050896//response to stimulus;GO:0051716//cellular response to stimulus;GO:0065007//biological regulati…	GO:0005575//cellular_component;GO:0005623//obsolete cell;GO:0005886//plasma membrane;GO:0016020//membrane;GO:0044464//obsolete cell part;GO:0071944//cell periphery;	-	ko04626(Plant-pathogen interaction)
Hass.g05.18743	down	group5	24765571	24766701	+	1131	Hass.g05.18743	GO:0003674;GO:0003824;GO:0004497;GO:0005575;GO:0005622;GO:0005623;GO:0005737;GO:0005783;GO:0005789;GO:0008150;GO:0008152;GO:0012505;GO:0016020;GO:0016021;GO:0016491;GO:0016705;GO:0016709;GO:0030176;GO:0031224;GO:0031227;GO:0031984;GO:0042175;GO:0043226;GO:0043227;GO:0043229;GO:0043231;GO:0044422;GO:0044424;GO:0044425;GO:0044432;GO:0044444;GO:0044446;GO:0044464;GO:0050183;GO:0055114;GO:0098827	K10256	3GARN	I	sp|Q8GZC3|FAD2_VERFO Delta(12)-fatty-acid desaturase FAD2 OS=Vernicia fordii OX=73154 GN=FAD2 PE=1 SV=1	AAL23676.1 delta-12 fatty acid desaturase [Persea americana]	GO:0008150//biological_process;GO:0008152//metabolic process;GO:0055114//obsolete oxidation-reduction process;	GO:0005575//cellular_component;GO:0005622//intracellular anatomical structure;GO:0005623//obsolete cell;GO:0005737//cytoplasm;GO:0005783//endoplasmic reticulum;GO:0005789//endoplasmic reticulum membrane;GO:0012505//endomembrane system;GO:0016020//membrane;GO:0016021//integral component of membrane;GO:0030176//integral component of endoplasmic reticulum membrane;GO:0031224//intrinsic component of …	GO:0003674//molecular_function;GO:0003824//catalytic activity;GO:0004497//monooxygenase activity;GO:0016491//oxidoreductase activity;GO:0016705//oxidoreductase activity, acting on paired donors, with incorporation or reduction of molecular oxygen;GO:0016709//oxidoreductase activity, acting on paired donors, with incorporation or reduction of molecular oxygen, NAD(P)H as one donor, and incorporati…	ko01040(Biosynthesis of unsaturated fatty acids)
Hass.g05.19013	up	group5	29390895	29396673	-	2002	Hass.g05.19013	GO:0003674;GO:0003824;GO:0004620;GO:0005575;GO:0005622;GO:0005623;GO:0005737;GO:0008150;GO:0008970;GO:0009314;GO:0009411;GO:0009416;GO:0009507;GO:0009536;GO:0009628;GO:0009650;GO:0009987;GO:0010224;GO:0016298;GO:0016787;GO:0016788;GO:0034644;GO:0043226;GO:0043227;GO:0043229;GO:0043231;GO:0044424;GO:0044444;GO:0044464;GO:0050896;GO:0051716;GO:0052689;GO:0071214;GO:0071478;GO:0071482;GO:0071493;GO:…	-	3GG9J	I	sp|Q5NAI4|PLA5_ORYSJ Phospholipase A1-II 5 OS=Oryza sativa subsp. japonica OX=39947 GN=Os01g0710700 PE=2 SV=1	RWR78071.1 phospholipase A1-IIdelta [Cinnamomum micranthum f. kanehirae]	GO:0008150//biological_process;GO:0009314//response to radiation;GO:0009411//response to UV;GO:0009416//response to light stimulus;GO:0009628//response to abiotic stimulus;GO:0009650//UV protection;GO:0009987//cellular process;GO:0010224//response to UV-B;GO:0034644//cellular response to UV;GO:0050896//response to stimulus;GO:0051716//cellular response to stimulus;GO:0071214//cellular response to…	GO:0005575//cellular_component;GO:0005622//intracellular anatomical structure;GO:0005623//obsolete cell;GO:0005737//cytoplasm;GO:0009507//chloroplast;GO:0009536//plastid;GO:0043226//organelle;GO:0043227//membrane-bounded organelle;GO:0043229//intracellular organelle;GO:0043231//intracellular membrane-bounded organelle;GO:0044424//obsolete intracellular part;GO:0044444//obsolete cytoplasmic part;G…	GO:0003674//molecular_function;GO:0003824//catalytic activity;GO:0004620//phospholipase activity;GO:0008970//phospholipase A1 activity;GO:0016298//lipase activity;GO:0016787//hydrolase activity;GO:0016788//hydrolase activity, acting on ester bonds;GO:0052689//carboxylic ester hydrolase activity;	-
Hass.g03.13373	up	group3	82653717	82667409	+	1550	Hass.g03.13373	-	-	3GFND	G	sp|O80934|Y2766_ARATH Uncharacterized protein At2g37660, chloroplastic OS=Arabidopsis thaliana OX=3702 GN=At2g37660 PE=1 SV=2	RWR83441.1 sanguinarine reductase [Cinnamomum micranthum f. kanehirae]	-	-	-	-
Hass.g03.12853	down	group3	71327198	71332485	-	2284	Hass.g03.12853	GO:0000323;GO:0000932;GO:0003674;GO:0003824;GO:0004175;GO:0004197;GO:0005575;GO:0005576;GO:0005615;GO:0005622;GO:0005623;GO:0005737;GO:0005764;GO:0005773;GO:0005911;GO:0006508;GO:0006807;GO:0006950;GO:0006952;GO:0008150;GO:0008152;GO:0008233;GO:0008234;GO:0009056;GO:0009057;GO:0009506;GO:0009507;GO:0009536;GO:0009605;GO:0009607;GO:0009620;GO:0009987;GO:0010494;GO:0016787;GO:0019538;GO:0030054;GO:…	-	3G8BZ	O	sp|Q9FMH8|RD21B_ARATH Probable cysteine protease RD21B OS=Arabidopsis thaliana OX=3702 GN=RD21B PE=1 SV=1	RWR82997.1 low-temperature-induced cysteine proteinase [Cinnamomum micranthum f. kanehirae]	GO:0006508//proteolysis;GO:0006807//nitrogen compound metabolic process;GO:0006950//response to stress;GO:0006952//defense response;GO:0008150//biological_process;GO:0008152//metabolic process;GO:0009056//catabolic process;GO:0009057//macromolecule catabolic process;GO:0009605//response to external stimulus;GO:0009607//response to biotic stimulus;GO:0009620//response to fungus;GO:0009987//cellula…	GO:0000323//lytic vacuole;GO:0000932//P-body;GO:0005575//cellular_component;GO:0005576//extracellular region;GO:0005615//extracellular space;GO:0005622//intracellular anatomical structure;GO:0005623//obsolete cell;GO:0005737//cytoplasm;GO:0005764//lysosome;GO:0005773//vacuole;GO:0005911//cell-cell junction;GO:0009506//plasmodesma;GO:0009507//chloroplast;GO:0009536//plastid;GO:0010494//cytoplasmic…	GO:0003674//molecular_function;GO:0003824//catalytic activity;GO:0004175//endopeptidase activity;GO:0004197//cysteine-type endopeptidase activity;GO:0008233//peptidase activity;GO:0008234//cysteine-type peptidase activity;GO:0016787//hydrolase activity;GO:0070011//peptidase activity;GO:0140096//catalytic activity, acting on a protein;	-
Hass.g03.12598	down	group3	67561033	67568503	+	6344	Hass.g03.12598	-	-	3GC3N	S	sp|Q94KE2|TIC_ARATH Protein TIME FOR COFFEE OS=Arabidopsis thaliana OX=3702 GN=TIC PE=1 SV=2	RWR82795.1 protein TIME FOR COFFEE-like protein isoform X1 [Cinnamomum micranthum f. kanehirae]	-	-	-	-
Hass.g06.22623	down	group6	37788250	37795383	+	3512	Hass.g06.22623	GO:0000003;GO:0000902;GO:0001101;GO:0003006;GO:0003674;GO:0003700;GO:0005575;GO:0005622;GO:0005623;GO:0005634;GO:0006355;GO:0006950;GO:0007154;GO:0007165;GO:0007275;GO:0007602;GO:0007623;GO:0008150;GO:0009266;GO:0009314;GO:0009409;GO:0009416;GO:0009581;GO:0009582;GO:0009583;GO:0009585;GO:0009605;GO:0009628;GO:0009639;GO:0009648;GO:0009653;GO:0009719;GO:0009725;GO:0009733;GO:0009737;GO:0009791;GO:…	K12125	3G7PB	S	sp|Q9SNQ6|HD3B_ORYSJ Protein HEADING DATE 3B OS=Oryza sativa subsp. japonica OX=39947 GN=HD3B PE=2 SV=1	RWR73618.1 protein HEADING DATE 3B [Cinnamomum micranthum f. kanehirae]	GO:0000003//reproduction;GO:0000902//cell morphogenesis;GO:0001101//response to acid chemical;GO:0003006//developmental process involved in reproduction;GO:0006355//regulation of transcription, DNA-templated;GO:0006950//response to stress;GO:0007154//cell communication;GO:0007165//signal transduction;GO:0007275//multicellular organism development;GO:0007602//phototransduction;GO:0007623//circadia…	GO:0005575//cellular_component;GO:0005622//intracellular anatomical structure;GO:0005623//obsolete cell;GO:0005634//nucleus;GO:0043226//organelle;GO:0043227//membrane-bounded organelle;GO:0043229//intracellular organelle;GO:0043231//intracellular membrane-bounded organelle;GO:0044424//obsolete intracellular part;GO:0044464//obsolete cell part;	GO:0003674//molecular_function;GO:0003700//DNA-binding transcription factor activity;GO:0140110//transcription regulator activity;	ko04712(Circadian rhythm - plant)
Hass.g09.28587	up	group9	25715118	25722994	-	2879	Hass.g09.28587	GO:0003674;GO:0003824;GO:0004806;GO:0005575;GO:0005622;GO:0005623;GO:0005811;GO:0006629;GO:0006638;GO:0006639;GO:0006641;GO:0008150;GO:0008152;GO:0009056;GO:0009987;GO:0012511;GO:0016042;GO:0016298;GO:0016787;GO:0016788;GO:0019433;GO:0043226;GO:0043228;GO:0043229;GO:0043232;GO:0044237;GO:0044238;GO:0044242;GO:0044248;GO:0044255;GO:0044424;GO:0044464;GO:0046461;GO:0046464;GO:0046486;GO:0046503;GO:…	K14674	3G8YJ	I	sp|Q9LZA6|SDP1_ARATH Triacylglycerol lipase SDP1 OS=Arabidopsis thaliana OX=3702 GN=SDP1 PE=1 SV=1	RWR79857.1 Patatin/Phospholipase A2-related [Cinnamomum micranthum f. kanehirae]	GO:0006629//lipid metabolic process;GO:0006638//neutral lipid metabolic process;GO:0006639//acylglycerol metabolic process;GO:0006641//triglyceride metabolic process;GO:0008150//biological_process;GO:0008152//metabolic process;GO:0009056//catabolic process;GO:0009987//cellular process;GO:0016042//lipid catabolic process;GO:0019433//triglyceride catabolic process;GO:0044237//cellular metabolic pro…	GO:0005575//cellular_component;GO:0005622//intracellular anatomical structure;GO:0005623//obsolete cell;GO:0005811//lipid droplet;GO:0012511//monolayer-surrounded lipid storage body;GO:0043226//organelle;GO:0043228//non-membrane-bounded organelle;GO:0043229//intracellular organelle;GO:0043232//intracellular non-membrane-bounded organelle;GO:0044424//obsolete intracellular part;GO:0044464//obsolet…	GO:0003674//molecular_function;GO:0003824//catalytic activity;GO:0004806//triglyceride lipase activity;GO:0016298//lipase activity;GO:0016787//hydrolase activity;GO:0016788//hydrolase activity, acting on ester bonds;GO:0052689//carboxylic ester hydrolase activity;	ko00592(alpha-Linolenic acid metabolism);ko00591(Linoleic acid metabolism);ko00590(Arachidonic acid metabolism);ko00565(Ether lipid metabolism);ko00564(Glycerophospholipid metabolism);ko00561(Glycerolipid metabolism);ko00100(Steroid biosynthesis)
Hass.g05.20381	up	group5	52300473	52306757	+	1067	Hass.g05.20381	GO:0003674;GO:0003700;GO:0005575;GO:0005622;GO:0005623;GO:0005634;GO:0006355;GO:0008150;GO:0009889;GO:0009909;GO:0009910;GO:0010468;GO:0010556;GO:0019219;GO:0019222;GO:0031323;GO:0031326;GO:0043226;GO:0043227;GO:0043229;GO:0043231;GO:0044424;GO:0044464;GO:0048519;GO:0048580;GO:0048581;GO:0048831;GO:0050789;GO:0050793;GO:0050794;GO:0051093;GO:0051171;GO:0051239;GO:0051241;GO:0051252;GO:0060255;GO:…	-	3GJTR	S	sp|Q39261|ZFP2_ARATH Zinc finger protein 2 OS=Arabidopsis thaliana OX=3702 GN=ZFP2 PE=1 SV=1	RWR75317.1 zinc finger protein 2 [Cinnamomum micranthum f. kanehirae]	GO:0006355//regulation of transcription, DNA-templated;GO:0008150//biological_process;GO:0009889//regulation of biosynthetic process;GO:0009909//regulation of flower development;GO:0009910//negative regulation of flower development;GO:0010468//regulation of gene expression;GO:0010556//regulation of macromolecule biosynthetic process;GO:0019219//regulation of nucleobase-containing compound metabol…	GO:0005575//cellular_component;GO:0005622//intracellular anatomical structure;GO:0005623//obsolete cell;GO:0005634//nucleus;GO:0043226//organelle;GO:0043227//membrane-bounded organelle;GO:0043229//intracellular organelle;GO:0043231//intracellular membrane-bounded organelle;GO:0044424//obsolete intracellular part;GO:0044464//obsolete cell part;	GO:0003674//molecular_function;GO:0003700//DNA-binding transcription factor activity;GO:0140110//transcription regulator activity;	-
Hass.g06.22642	up	group6	38194205	38202183	-	2646	Hass.g06.22642	GO:0000325;GO:0003674;GO:0005488;GO:0005509;GO:0005575;GO:0005622;GO:0005623;GO:0005737;GO:0005768;GO:0005773;GO:0005774;GO:0005886;GO:0006950;GO:0006970;GO:0006972;GO:0008150;GO:0009628;GO:0009651;GO:0009705;GO:0010959;GO:0012505;GO:0016020;GO:0031090;GO:0031410;GO:0031982;GO:0032879;GO:0042538;GO:0042592;GO:0043167;GO:0043169;GO:0043226;GO:0043227;GO:0043229;GO:0043231;GO:0043266;GO:0043269;GO:…	K06268	4JIWW	T	sp|Q7FRS8|CNBLA_ARATH Calcineurin B-like protein 10 OS=Arabidopsis thaliana OX=3702 GN=CBL10 PE=1 SV=1	RWR73669.1 calcineurin B-like protein 10 isoform X2 [Cinnamomum micranthum f. kanehirae]	GO:0006950//response to stress;GO:0006970//response to osmotic stress;GO:0006972//hyperosmotic response;GO:0008150//biological_process;GO:0009628//response to abiotic stimulus;GO:0009651//response to salt stress;GO:0010959//regulation of metal ion transport;GO:0032879//regulation of localization;GO:0042538//hyperosmotic salinity response;GO:0042592//homeostatic process;GO:0043266//regulation of p…	GO:0000325//plant-type vacuole;GO:0005575//cellular_component;GO:0005622//intracellular anatomical structure;GO:0005623//obsolete cell;GO:0005737//cytoplasm;GO:0005768//endosome;GO:0005773//vacuole;GO:0005774//vacuolar membrane;GO:0005886//plasma membrane;GO:0009705//plant-type vacuole membrane;GO:0012505//endomembrane system;GO:0016020//membrane;GO:0031090//organelle membrane;GO:0031410//cytopla…	GO:0003674//molecular_function;GO:0005488//binding;GO:0005509//calcium ion binding;GO:0043167//ion binding;GO:0043169//cation binding;GO:0046872//metal ion binding;	-
Hass.g01.02156	down	group1	59208397	59215143	-	1995	Hass.g01.02156	GO:0003674;GO:0005215;GO:0005575;GO:0005623;GO:0005886;GO:0006810;GO:0008150;GO:0016020;GO:0022857;GO:0044464;GO:0051179;GO:0051234;GO:0055085;GO:0071944	-	44P3V	S	sp|Q5JQD7|YSL12_ORYSJ Probable metal-nicotianamine transporter YSL12 OS=Oryza sativa subsp. japonica OX=39947 GN=YSL12 PE=2 SV=2	RWR84659.1 Oligopeptide transporter [Cinnamomum micranthum f. kanehirae]	GO:0006810//transport;GO:0008150//biological_process;GO:0051179//localization;GO:0051234//establishment of localization;GO:0055085//transmembrane transport;	GO:0005575//cellular_component;GO:0005623//obsolete cell;GO:0005886//plasma membrane;GO:0016020//membrane;GO:0044464//obsolete cell part;GO:0071944//cell periphery;	GO:0003674//molecular_function;GO:0005215//transporter activity;GO:0022857//transmembrane transporter activity;	-
Hass.g10.31181	down	group10	24680449	24681870	+	1422	Hass.g10.31181	GO:0000325;GO:0003674;GO:0005215;GO:0005575;GO:0005622;GO:0005623;GO:0005737;GO:0005773;GO:0005774;GO:0006810;GO:0006811;GO:0006820;GO:0007034;GO:0008150;GO:0008509;GO:0009705;GO:0015075;GO:0015098;GO:0015103;GO:0015318;GO:0015689;GO:0015698;GO:0016020;GO:0022857;GO:0031090;GO:0034220;GO:0034486;GO:0043226;GO:0043227;GO:0043229;GO:0043231;GO:0044422;GO:0044424;GO:0044437;GO:0044444;GO:0044446;GO:…	-	3GCHG	S	sp|Q0WP36|MOT2_ARATH Molybdate transporter 2 OS=Arabidopsis thaliana OX=3702 GN=MOT2 PE=1 SV=2	RWR92007.1 molybdate transporter 2 [Cinnamomum micranthum f. kanehirae]	GO:0006810//transport;GO:0006811//ion transport;GO:0006820//anion transport;GO:0007034//vacuolar transport;GO:0008150//biological_process;GO:0015689//molybdate ion transport;GO:0015698//inorganic anion transport;GO:0034220//ion transmembrane transport;GO:0034486//vacuolar transmembrane transport;GO:0051179//localization;GO:0051234//establishment of localization;GO:0055085//transmembrane transport…	GO:0000325//plant-type vacuole;GO:0005575//cellular_component;GO:0005622//intracellular anatomical structure;GO:0005623//obsolete cell;GO:0005737//cytoplasm;GO:0005773//vacuole;GO:0005774//vacuolar membrane;GO:0009705//plant-type vacuole membrane;GO:0016020//membrane;GO:0031090//organelle membrane;GO:0043226//organelle;GO:0043227//membrane-bounded organelle;GO:0043229//intracellular organelle;GO:…	GO:0003674//molecular_function;GO:0005215//transporter activity;GO:0008509//anion transmembrane transporter activity;GO:0015075//ion transmembrane transporter activity;GO:0015098//molybdate ion transmembrane transporter activity;GO:0015103//inorganic anion transmembrane transporter activity;GO:0015318//inorganic molecular entity transmembrane transporter activity;GO:0022857//transmembrane transpo…	-
Hass.g02.06367	up	group2	44485668	44486275	+	314	Hass.g02.06367	-	-	-	-	-	-	-	-	-	-
Hass.g08.27275	down	group8	29142461	29153298	-	2360	Hass.g08.27275	-	-	3GEDZ	O	sp|F4HPF1|SBT34_ARATH Subtilisin-like protease SBT3.4 OS=Arabidopsis thaliana OX=3702 GN=SBT3.4 PE=3 SV=1	RWR87692.1 subtilisin-like protein protease SBT3.5 isoform X1 [Cinnamomum micranthum f. kanehirae]	-	-	-	-
Hass.g02.05890	up	group2	36663190	36679042	+	2102	Hass.g02.05890	-	-	3GBMI	-	-	RWR93974.1 hypothetical protein CKAN_02325200 [Cinnamomum micranthum f. kanehirae]	-	-	-	-
Hass.g09.28388	down	group9	19629671	19631921	-	1642	Hass.g09.28388	GO:0003674;GO:0003676;GO:0003723;GO:0003725;GO:0005488;GO:0097159;GO:1901363	-	3G99T	J	sp|Q9LJF5|DRB3_ARATH Double-stranded RNA-binding protein 3 OS=Arabidopsis thaliana OX=3702 GN=DRB3 PE=1 SV=1	RWR80074.1 Double-stranded RNA-binding domain-containing protein [Cinnamomum micranthum f. kanehirae]	-	-	GO:0003674//molecular_function;GO:0003676//nucleic acid binding;GO:0003723//RNA binding;GO:0003725//double-stranded RNA binding;GO:0005488//binding;GO:0097159//organic cyclic compound binding;GO:1901363//heterocyclic compound binding;	-
Hass.g07.26045	up	group7	53021454	53027671	-	2381	Hass.g07.26045	-	-	3G75I	J	sp|Q8C1A9|ABD18_MOUSE Protein ABHD18 OS=Mus musculus OX=10090 GN=Abhd18 PE=2 SV=1	RWR72699.1 protein ABHD18 [Cinnamomum micranthum f. kanehirae]	-	-	-	-
Hass.g06.22208	down	group6	26771891	26779858	+	1900	Hass.g06.22208	GO:0005575;GO:0005618;GO:0005623;GO:0009505;GO:0030312;GO:0044464;GO:0071944	-	44EYQ	G	sp|Q94AJ5|PGLR5_ARATH Probable polygalacturonase At1g80170 OS=Arabidopsis thaliana OX=3702 GN=At1g80170 PE=1 SV=1	RWR73318.1 putative polygalacturonase isoform X2 [Cinnamomum micranthum f. kanehirae]	-	GO:0005575//cellular_component;GO:0005618//cell wall;GO:0005623//obsolete cell;GO:0009505//plant-type cell wall;GO:0030312//external encapsulating structure;GO:0044464//obsolete cell part;GO:0071944//cell periphery;	-	-
Hass.g06.23900	up	group6	61965543	61968486	+	1172	Hass.g06.23900	-	-	3GIIZ	-	-	RWR75092.1 hypothetical protein CKAN_00345700 [Cinnamomum micranthum f. kanehirae]	-	-	-	-
[truncated: 2,246 more rows]

## Sheet: Table S5
	Table S5. Differentially expressed genes in H1vsH2
gene_id	HR1_vs_HR2_de	Chromosome	Start Site	End Site	Direction	Length	Name	GO	KEGG	eggNOG	eggNOG_Category	Swissprot	NR	BP	CC	MF	Pathway	gene_id
Hass.g01.03023	down	group1	83747529	83748020	+	426	Hass.g01.03023	-	-	-	-	-	-	-	-	-	-
[truncated: 572 more rows]

## Sheet: Table S6
Table S6. Differentially expressed metabolites
Comparison	Total	Up	Down	Total_DE
HD0D vs HD1D	623	21	12	33
HD1D vs HD2D	623	18	30	48

## Sheet: Table S7
Table S7. Differentially expressed metabolites in H0vsH1.
ID	name	mz	rt	ppm	formula	KEGG	HD0_1	HD0_2	HD0_3	HD1_1	HD1_2	HD1_3
M103T97	Isovaleric acid	103.075	96.8	1.70749	C5H10O2	C08262	1.37082e+07	1.8877e+07	1.8078e+07	8.71837e+06	9.3294e+06	1.23742e+07
M113T74	Uracil	113.034	74.1	2.44174	C4H4N2O2	C00106	4.20146e+07	5.81416e+07	5.77684e+07	3.56437e+07	2.98885e+07	4.03491e+07
M135T234	(R)-mandelic Acid	135.044	234.5	3.70249	C8H8O3	C01983	1.9568e+07	2.04149e+07	2.04864e+07	1.62748e+07	1.34915e+07	1.63894e+07
M149T234	Cuminaldehyde	149.096	234.4	0.0210015	C10H12O	C06577	1.36406e+06	1.61448e+06	1.36842e+06	5.00406e+06	5.0692e+06	4.2918e+06
[truncated: 29 more rows]

## Sheet: Table S8
Table S8. Differentially expressed metabolites in H1vsH2
[truncated: 49 more rows]

## Sheet: Table S9
Table S9. Common differential metabolites between H0vsH1 and H1vsH2.
[truncated: 28 more rows]

[truncated: 2 more sheets: Table S10, Table S11]
